# Supplementary material for: N-(2,4-Dinitro­phen­yl)dehydro­abietyl­amine
Source: Acta Crystallogr Sect E Struct Rep Online. 2008 Apr 23;64(Pt 5):o889. doi: 10.1107/S1600536808010490 (PMC2961262; doi:10.1107/S1600536808010490)
Supplement: Supplementary file 1 [file e-64-0o889-sup1.cif]

##############################################################################
###                                                                        ###
###        Electronic paper (Acta Crystallographica Section E)             ###
###                                                                        ###
##############################################################################
#                                                                            #
# This CIF contains the data in a paper accepted for publication in Acta     #
# Crystallographica Section E. It conforms to the requirements of Notes      #
# for Authors for Section E, and has been peer reviewed under the auspices   #
# of the IUCr Commission on Journals.                                        #
#                                                                            #
# Full details of the Crystallographic Information File format               #
# are given in the paper "The Crystallographic Information File (CIF):       #
# a New Standard Archive File for Crystallography" by S. R. Hall, F. H.      #
# Allen and I. D. Brown [Acta Cryst. (1991), A47, 655-685].                  #
#                                                                            #
# The current version of the core CIF dictionary is obtainable from          #
# ftp://ftp.iucr.org/pub/cif_core.dic. The current version number is 2.4.    #
#                                                                            #
# Software is freely available for graphical display of the structure(s) in  #
# this CIF.  For information consult the CIF home page http://www.iucr.org/  #
# cif/home.html                                                              #
#                                                                            #
# This file may be used for bona fide research purposes within the           #
# scientific community so long as proper attribution is given to the journal # 
# article from which it was obtained.                                        #
#                                                                            #
##############################################################################
                                             
data_I
_audit_creation_method     SHELXL-97
_chemical_name_systematic
;
<i>N</i>-(2,4-Dinitrophenyl)dehydroabietylamine
;
_chemical_name_common     ?
_chemical_formula_moiety     'C26 H33 N3 O4'
_chemical_formula_sum     'C26 H33 N3 O4'
_chemical_formula_iupac     'C26 H33 N3 O4'
_chemical_formula_weight     451.55
_chemical_melting_point     ?
_symmetry_cell_setting     monoclinic
_symmetry_space_group_name_H-M     'P 21'
_symmetry_space_group_name_Hall     'P 2yb'
loop_
    _symmetry_equiv_pos_as_xyz
    'x, y, z'
    '-x, y+1/2, -z'
_cell_length_a     14.119(7)
_cell_length_b     23.574(12)
_cell_length_c     7.309(4)
_cell_angle_alpha     90.00
_cell_angle_beta     99.191(9)
_cell_angle_gamma     90.00
_cell_volume     2402(2)
_cell_formula_units_Z     4
_cell_measurement_reflns_used     1357
_cell_measurement_theta_min     2.92
_cell_measurement_theta_max     18.06
_cell_measurement_temperature     291(2)
_exptl_crystal_description     block
_exptl_crystal_colour     light-yellow
_exptl_crystal_size_max     0.30
_exptl_crystal_size_mid     0.26
_exptl_crystal_size_min     0.24
_exptl_crystal_density_diffrn     1.249
_exptl_crystal_density_meas     ?
_exptl_crystal_density_method     'not measured'
_exptl_crystal_F_000     968
_exptl_absorpt_coefficient_mu     0.085
_exptl_absorpt_correction_type     'multi-scan'
_exptl_absorpt_process_details     '(<i>SADABS</i>; Bruker, 2000)'
_exptl_absorpt_correction_T_min     0.98
_exptl_absorpt_correction_T_max     0.98
_exptl_special_details
;
;
_diffrn_ambient_temperature     291(2)
_diffrn_radiation_type     'MoK\a'
_diffrn_radiation_wavelength     0.71073
_diffrn_radiation_source     'sealed tube'
_diffrn_radiation_monochromator     'graphite'
_diffrn_measurement_device_type     'Bruker SMART APEX CCD'
_diffrn_measurement_method     '\f and \w'
_diffrn_detector_area_resol_mean     ?
_diffrn_reflns_number     15350
_diffrn_reflns_av_R_equivalents     0.0457
_diffrn_reflns_av_sigmaI/netI     0.0600
_diffrn_reflns_theta_min     1.70
_diffrn_reflns_theta_max     28.64
_diffrn_reflns_theta_full     28.64
_diffrn_measured_fraction_theta_max     0.954
_diffrn_measured_fraction_theta_full     0.954
_diffrn_reflns_limit_h_min     -16
_diffrn_reflns_limit_h_max     18
_diffrn_reflns_limit_k_min     -31
_diffrn_reflns_limit_k_max     31
_diffrn_reflns_limit_l_min     -9
_diffrn_reflns_limit_l_max     9
_diffrn_standards_number     ?
_diffrn_standards_interval_count     ?
_diffrn_standards_interval_time     ?
_diffrn_standards_decay_%     ?
_refine_special_details
;
Refinement of <i>F</i>^2^ against ALL reflections. The weighted <i>R</i>-factor
<i>wR</i> and goodness of fit <i>S</i> are based on <i>F</i>^2^, conventional
<i>R</i>-factors <i>R</i> are based on <i>F</i>, with <i>F</i> set to zero for
negative <i>F</i>^2^. The threshold expression of <i>F</i>^2^ >
\s(<i>F</i>^2^) is used only for calculating <i>R</i>-factors(gt) <i>etc</i>.
and is not relevant to the choice of reflections for refinement.
<i>R</i>-factors based on <i>F</i>^2^ are statistically about twice as large
as those based on <i>F</i>, and <i>R</i>- factors based on ALL data will be
even larger.
;
_reflns_number_total     6027
_reflns_number_gt     4715
_reflns_threshold_expression     I>2\s(I)
_refine_ls_structure_factor_coef     Fsqd
_refine_ls_matrix_type     full
_refine_ls_R_factor_all     0.0814
_refine_ls_R_factor_gt     0.0619
_refine_ls_wR_factor_gt     0.1337
_refine_ls_wR_factor_ref     0.1393
_refine_ls_goodness_of_fit_ref     1.074
_refine_ls_restrained_S_all     1.074
_refine_ls_number_reflns     6027
_refine_ls_number_parameters     609
_refine_ls_number_restraints     1
_refine_ls_hydrogen_treatment     mixed
_refine_ls_weighting_scheme     calc
_refine_ls_weighting_details
                   'calc w=1/[\s^2^(Fo^2^)+(0.07P)^2^] where P=(Fo^2^+2Fc^2^)/3'
_atom_sites_solution_hydrogens     geom
_atom_sites_solution_primary     direct
_atom_sites_solution_secondary     difmap
_refine_ls_shift/su_max     0.000
_refine_ls_shift/su_mean     0.000
_refine_diff_density_max     0.186
_refine_diff_density_min     -0.187
_refine_ls_extinction_method     none
_refine_ls_extinction_coef     ?
loop_
    _atom_type_symbol
    _atom_type_description
    _atom_type_scat_dispersion_real
    _atom_type_scat_dispersion_imag
    _atom_type_scat_source
    'C' 'C' 0.0033 0.0000
                         'International Tables Vol C Tables 4.2.6.8 and 6.1.1.4'
    'H' 'H' 0.0000 0.0000
                         'International Tables Vol C Tables 4.2.6.8 and 6.1.1.4'
    'N' 'N' 0.0061 0.0000
                         'International Tables Vol C Tables 4.2.6.8 and 6.1.1.4'
    'O' 'O' 0.0106 0.0000
                         'International Tables Vol C Tables 4.2.6.8 and 6.1.1.4'
_computing_data_collection     'SMART (Bruker, 2000)'
_computing_cell_refinement     'SAINT (Bruker, 2000)'
_computing_data_reduction     'SAINT (Bruker, 2000)'
_computing_structure_solution     'SHELXTL (Sheldrick, 2008)'
_computing_structure_refinement     'SHELXTL (Sheldrick, 2008)'
_computing_molecular_graphics     'SHELXTL (Sheldrick, 2008)'
_computing_publication_material     'SHELXTL (Sheldrick, 2008)'
loop_
    _atom_site_type_symbol
    _atom_site_label
    _atom_site_fract_x
    _atom_site_fract_y
    _atom_site_fract_z
    _atom_site_U_iso_or_equiv
    _atom_site_adp_type
    _atom_site_calc_flag
    _atom_site_refinement_flags
    _atom_site_occupancy
    _atom_site_disorder_assembly
    _atom_site_disorder_group
    C C1 0.6051(3) 1.03496(15) 0.3284(6) 0.0432(8) Uani d . 1 . .
    C C2 0.6497(3) 1.01296(18) 0.1815(5) 0.0433(8) Uani d . 1 . .
    H H2 0.6574 0.9738 0.1763 0.052 Uiso calc R 1 . .
    C C3 0.6826(3) 1.0453(2) 0.0451(6) 0.0539(10) Uani d . 1 . .
    H H3 0.7101 1.0292 -0.0501 0.065 Uiso calc R 1 . .
    C C4 0.6711(3) 1.1052(2) 0.0627(7) 0.0562(11) Uani d . 1 . .
    C C5 0.6347(3) 1.12950(17) 0.2041(6) 0.0481(9) Uani d . 1 . .
    H H5 0.6308 1.1688 0.2131 0.058 Uiso calc R 1 . .
    C C6 0.6036(3) 1.09476(15) 0.3349(5) 0.0419(8) Uani d . 1 . .
    C C7 0.5823(3) 0.93895(15) 0.4645(6) 0.0462(9) Uani d . 1 . .
    H H7A 0.6455 0.9286 0.5285 0.055 Uiso calc R 1 . .
    H H7B 0.5737 0.9215 0.3428 0.055 Uiso calc R 1 . .
    C C8 0.5050(2) 0.91540(12) 0.5747(5) 0.0331(7) Uani d . 1 . .
    C C9 0.5037(3) 0.94785(13) 0.7600(5) 0.0386(8) Uani d . 1 . .
    H H9A 0.5694 0.9527 0.8211 0.046 Uiso calc R 1 . .
    H H9B 0.4773 0.9854 0.7309 0.046 Uiso calc R 1 . .
    C C10 0.4483(3) 0.92050(15) 0.8925(6) 0.0447(9) Uani d . 1 . .
    H H10A 0.3817 0.9166 0.8359 0.054 Uiso calc R 1 . .
    H H10B 0.4509 0.9439 1.0024 0.054 Uiso calc R 1 . .
    C C11 0.4910(3) 0.86223(14) 0.9458(5) 0.0415(8) Uani d . 1 . .
    H H11A 0.4554 0.8445 1.0336 0.050 Uiso calc R 1 . .
    H H11B 0.5570 0.8666 1.0057 0.050 Uiso calc R 1 . .
    C C12 0.4876(3) 0.82217(15) 0.7685(5) 0.0381(7) Uani d . 1 . .
    C C13 0.5412(3) 0.76731(14) 0.8357(5) 0.0357(7) Uani d . 1 . .
    C C14 0.5280(2) 0.74107(13) 0.9926(5) 0.0344(7) Uani d . 1 . .
    H H14 0.4851 0.7570 1.0623 0.041 Uiso calc R 1 . .
    C C15 0.5761(3) 0.69012(16) 1.0579(5) 0.0459(8) Uani d . 1 . .
    H H15 0.5650 0.6737 1.1683 0.055 Uiso calc R 1 . .
    C C16 0.6404(3) 0.66476(14) 0.9544(5) 0.0398(8) Uani d . 1 . .
    C C17 0.6516(3) 0.69130(14) 0.7860(5) 0.0407(8) Uani d . 1 . .
    H H17 0.6923 0.6752 0.7122 0.049 Uiso calc R 1 . .
    C C18 0.6025(2) 0.74134(14) 0.7281(5) 0.0352(7) Uani d . 1 . .
    C C19 0.6249(3) 0.76646(14) 0.5425(5) 0.0390(8) Uani d . 1 . .
    H H19A 0.6892 0.7822 0.5620 0.047 Uiso calc R 1 . .
    H H19B 0.6224 0.7365 0.4510 0.047 Uiso calc R 1 . .
    C C20 0.5532(3) 0.81258(14) 0.4705(5) 0.0383(8) Uani d . 1 . .
    H H20A 0.4914 0.7958 0.4236 0.046 Uiso calc R 1 . .
    H H20B 0.5752 0.8331 0.3701 0.046 Uiso calc R 1 . .
    C C21 0.5437(3) 0.85369(13) 0.6321(5) 0.0331(7) Uani d . 1 . .
    H H21 0.6089 0.8590 0.6994 0.040 Uiso calc R 1 . .
    C C22 0.4086(3) 0.91669(18) 0.4435(6) 0.0513(10) Uani d . 1 . .
    H H22A 0.3573 0.9200 0.5147 0.077 Uiso calc R 1 . .
    H H22B 0.4010 0.8823 0.3723 0.077 Uiso calc R 1 . .
    H H22C 0.4072 0.9486 0.3615 0.077 Uiso calc R 1 . .
    C C23 0.3848(3) 0.80579(14) 0.7005(5) 0.0421(8) Uani d . 1 . .
    H H23A 0.3797 0.7896 0.5788 0.063 Uiso calc R 1 . .
    H H23B 0.3448 0.8389 0.6957 0.063 Uiso calc R 1 . .
    H H23C 0.3644 0.7785 0.7836 0.063 Uiso calc R 1 . .
    C C24 0.6938(3) 0.61086(15) 1.0142(6) 0.0420(8) Uani d . 1 . .
    H H24 0.7451 0.6057 0.9399 0.050 Uiso calc R 1 . .
    C C25 0.6235(3) 0.56052(16) 0.9783(6) 0.0513(10) Uani d . 1 . .
    H H25A 0.6583 0.5268 0.9571 0.077 Uiso calc R 1 . .
    H H25B 0.5764 0.5684 0.8713 0.077 Uiso calc R 1 . .
    H H25C 0.5921 0.5551 1.0842 0.077 Uiso calc R 1 . .
    C C26 0.7371(3) 0.61064(15) 1.2165(6) 0.0462(9) Uani d . 1 . .
    H H26A 0.6879 0.6031 1.2901 0.069 Uiso calc R 1 . .
    H H26B 0.7655 0.6470 1.2499 0.069 Uiso calc R 1 . .
    H H26C 0.7854 0.5817 1.2386 0.069 Uiso calc R 1 . .
    C C27 0.8660(3) 0.30147(16) 0.5585(5) 0.0461(9) Uani d . 1 . .
    C C28 0.8144(2) 0.28052(15) 0.6931(5) 0.0364(7) Uani d . 1 . .
    H H28 0.7932 0.2431 0.6848 0.044 Uiso calc R 1 . .
    C C29 0.7940(3) 0.31439(17) 0.8397(6) 0.0476(9) Uani d . 1 . .
    H H29 0.7646 0.2991 0.9338 0.057 Uiso calc R 1 . .
    C C30 0.8189(3) 0.37176(18) 0.8405(5) 0.0461(9) Uani d . 1 . .
    C C31 0.8630(3) 0.39573(17) 0.7035(6) 0.0481(9) Uani d . 1 . .
    H H31 0.8753 0.4345 0.7041 0.058 Uiso calc R 1 . .
    C C32 0.8884(3) 0.36200(17) 0.5670(6) 0.0496(10) Uani d . 1 . .
    C C33 0.8782(3) 0.20752(18) 0.4190(7) 0.0526(10) Uani d . 1 . .
    H H33A 0.8187 0.1987 0.3378 0.063 Uiso calc R 1 . .
    H H33B 0.8737 0.1928 0.5413 0.063 Uiso calc R 1 . .
    C C34 0.9638(2) 0.17850(16) 0.3441(5) 0.0394(8) Uani d . 1 . .
    C C35 0.9616(3) 0.2017(2) 0.1400(6) 0.0533(10) Uani d . 1 . .
    H H35A 0.8959 0.2009 0.0759 0.064 Uiso calc R 1 . .
    H H35B 0.9825 0.2409 0.1467 0.064 Uiso calc R 1 . .
    C C36 1.0223(3) 0.16940(16) 0.0306(6) 0.0451(9) Uani d . 1 . .
    H H36A 1.0886 0.1716 0.0908 0.054 Uiso calc R 1 . .
    H H36B 1.0181 0.1864 -0.0913 0.054 Uiso calc R 1 . .
    C C37 0.9912(3) 0.10552(17) 0.0095(6) 0.0451(9) Uani d . 1 . .
    H H37A 0.9266 0.1031 -0.0593 0.054 Uiso calc R 1 . .
    H H37B 1.0338 0.0855 -0.0601 0.054 Uiso calc R 1 . .
    C C38 0.9944(3) 0.07674(16) 0.2038(5) 0.0410(8) Uani d . 1 . .
    C C39 0.9476(3) 0.01943(17) 0.1764(6) 0.0462(9) Uani d . 1 . .
    C C40 0.9525(3) -0.01538(18) 0.0191(6) 0.0487(9) Uani d . 1 . .
    H H40 0.9807 -0.0001 -0.0765 0.058 Uiso calc R 1 . .
    C C41 0.9189(3) -0.06933(18) -0.0008(6) 0.0527(10) Uani d . 1 . .
    H H41 0.9299 -0.0920 -0.0995 0.063 Uiso calc R 1 . .
    C C42 0.8665(3) -0.08959(17) 0.1350(6) 0.0495(9) Uani d . 1 . .
    C C43 0.8643(3) -0.05987(15) 0.2910(6) 0.0469(9) Uani d . 1 . .
    H H43 0.8387 -0.0768 0.3871 0.056 Uiso calc R 1 . .
    C C44 0.8990(3) -0.00449(16) 0.3140(6) 0.0454(9) Uani d . 1 . .
    C C45 0.8833(3) 0.02884(19) 0.4823(5) 0.0504(9) Uani d . 1 . .
    H H45A 0.8157 0.0382 0.4710 0.060 Uiso calc R 1 . .
    H H45B 0.8995 0.0050 0.5910 0.060 Uiso calc R 1 . .
    C C46 0.9406(3) 0.08257(18) 0.5118(5) 0.0472(9) Uani d . 1 . .
    H H46A 1.0063 0.0738 0.5659 0.057 Uiso calc R 1 . .
    H H46B 0.9137 0.1070 0.5971 0.057 Uiso calc R 1 . .
    C C47 0.9395(3) 0.11368(17) 0.3245(5) 0.0414(8) Uani d . 1 . .
    H H47 0.8725 0.1122 0.2635 0.050 Uiso calc R 1 . .
    C C48 1.0574(3) 0.19114(17) 0.4684(6) 0.0478(9) Uani d . 1 . .
    H H48A 1.0632 0.2313 0.4892 0.072 Uiso calc R 1 . .
    H H48B 1.1098 0.1781 0.4102 0.072 Uiso calc R 1 . .
    H H48C 1.0589 0.1720 0.5847 0.072 Uiso calc R 1 . .
    C C49 1.1003(3) 0.06585(17) 0.2926(6) 0.0477(9) Uani d . 1 . .
    H H49A 1.1022 0.0490 0.4127 0.071 Uiso calc R 1 . .
    H H49B 1.1346 0.1012 0.3049 0.071 Uiso calc R 1 . .
    H H49C 1.1297 0.0407 0.2150 0.071 Uiso calc R 1 . .
    C C50 0.8210(3) -0.15026(17) 0.1030(6) 0.0457(9) Uani d . 1 . .
    H H50 0.7520 -0.1475 0.1065 0.055 Uiso calc R 1 . .
    C C51 0.8665(3) -0.18691(18) 0.2626(6) 0.0485(9) Uani d . 1 . .
    H H51A 0.8173 -0.2052 0.3177 0.073 Uiso calc R 1 . .
    H H51B 0.9050 -0.1637 0.3537 0.073 Uiso calc R 1 . .
    H H51C 0.9063 -0.2151 0.2180 0.073 Uiso calc R 1 . .
    C C52 0.8352(3) -0.18168(19) -0.0710(5) 0.0524(10) Uani d . 1 . .
    H H52A 0.8988 -0.1972 -0.0552 0.079 Uiso calc R 1 . .
    H H52B 0.8266 -0.1559 -0.1740 0.079 Uiso calc R 1 . .
    H H52C 0.7891 -0.2118 -0.0941 0.079 Uiso calc R 1 . .
    N N1 0.7052(2) 1.13979(16) -0.0758(5) 0.0526(9) Uani d . 1 . .
    N N2 0.5607(2) 1.12477(13) 0.4765(5) 0.0467(8) Uani d . 1 . .
    N N3 0.5767(3) 1.00406(13) 0.4424(5) 0.0487(8) Uani d . 1 . .
    H H3A 0.549(3) 1.021(2) 0.523(7) 0.058 Uiso d . 1 . .
    N N4 0.7997(2) 0.40656(16) 0.9895(6) 0.0549(9) Uani d . 1 . .
    N N5 0.9317(3) 0.39006(16) 0.4270(6) 0.0568(9) Uani d . 1 . .
    N N6 0.8912(2) 0.26788(15) 0.4290(5) 0.0478(8) Uani d . 1 . .
    H H6 0.918(3) 0.284(2) 0.344(7) 0.057 Uiso d . 1 . .
    O O1 0.7368(2) 1.11758(13) -0.2038(4) 0.0527(7) Uani d . 1 . .
    O O2 0.70301(19) 1.19145(13) -0.0571(4) 0.0495(7) Uani d . 1 . .
    O O3 0.57835(17) 1.17599(9) 0.4971(4) 0.0389(5) Uani d . 1 . .
    O O4 0.5187(2) 1.09936(10) 0.5818(4) 0.0450(6) Uani d . 1 . .
    O O5 0.7625(2) 0.38555(12) 1.1176(4) 0.0506(7) Uani d . 1 . .
    O O6 0.8212(2) 0.45609(12) 0.9977(4) 0.0512(7) Uani d . 1 . .
    O O7 0.93068(18) 0.44089(12) 0.4172(4) 0.0479(6) Uani d . 1 . .
    O O8 0.9785(2) 0.35937(12) 0.3293(4) 0.0494(7) Uani d . 1 . .
loop_
    _atom_site_aniso_label
    _atom_site_aniso_U_11
    _atom_site_aniso_U_22
    _atom_site_aniso_U_33
    _atom_site_aniso_U_12
    _atom_site_aniso_U_13
    _atom_site_aniso_U_23
    C1 0.055(2) 0.0282(17) 0.048(2) -0.0011(15) 0.0145(17) 0.0057(15)
    C2 0.0429(18) 0.049(2) 0.0401(19) -0.0011(16) 0.0125(16) 0.0006(16)
    C3 0.059(2) 0.059(3) 0.045(2) -0.004(2) 0.016(2) 0.0064(19)
    C4 0.051(2) 0.062(3) 0.059(3) 0.0028(19) 0.0181(19) 0.022(2)
    C5 0.0405(19) 0.0402(19) 0.063(3) 0.0012(15) 0.0062(18) 0.0205(18)
    C6 0.060(2) 0.0285(16) 0.0371(18) 0.0034(15) 0.0081(16) 0.0037(14)
    C7 0.065(2) 0.0340(18) 0.044(2) -0.0035(17) 0.0238(18) 0.0093(15)
    C8 0.0305(15) 0.0190(13) 0.0514(19) 0.0003(11) 0.0117(14) -0.0050(13)
    C9 0.0415(16) 0.0232(14) 0.057(2) 0.0065(13) 0.0248(16) -0.0095(14)
    C10 0.056(2) 0.0351(18) 0.049(2) 0.0085(16) 0.0267(18) 0.0059(15)
    C11 0.056(2) 0.0302(17) 0.0373(18) 0.0018(15) 0.0051(16) -0.0096(14)
    C12 0.0418(18) 0.0327(17) 0.0418(19) -0.0009(14) 0.0127(15) -0.0057(14)
    C13 0.0452(18) 0.0285(15) 0.0355(16) -0.0006(14) 0.0131(14) -0.0032(13)
    C14 0.0433(17) 0.0211(13) 0.0437(18) -0.0080(13) 0.0219(14) -0.0025(13)
    C15 0.059(2) 0.0371(19) 0.042(2) -0.0016(17) 0.0098(17) 0.0057(16)
    C16 0.0444(18) 0.0261(16) 0.046(2) 0.0035(14) -0.0019(15) 0.0028(14)
    C17 0.054(2) 0.0240(15) 0.0467(19) -0.0027(14) 0.0147(16) 0.0017(14)
    C18 0.0411(17) 0.0337(16) 0.0341(16) 0.0100(14) 0.0159(14) 0.0021(13)
    C19 0.057(2) 0.0338(17) 0.0321(16) 0.0245(15) 0.0254(15) 0.0071(13)
    C20 0.0441(18) 0.0261(15) 0.049(2) 0.0134(13) 0.0197(16) -0.0029(14)
    C21 0.0447(18) 0.0207(13) 0.0336(17) 0.0115(12) 0.0053(14) 0.0012(12)
    C22 0.046(2) 0.042(2) 0.059(2) 0.0082(16) -0.0129(18) 0.0162(18)
    C23 0.052(2) 0.0274(16) 0.0436(19) -0.0006(14) -0.0014(16) -0.0077(14)
    C24 0.0447(19) 0.0308(16) 0.050(2) -0.0030(14) 0.0054(16) 0.0094(15)
    C25 0.059(2) 0.0331(19) 0.055(2) 0.0007(16) -0.0121(19) -0.0160(16)
    C26 0.050(2) 0.0294(17) 0.052(2) 0.0095(14) -0.0156(17) -0.0079(15)
    C27 0.060(2) 0.040(2) 0.043(2) -0.0045(16) 0.0252(18) 0.0103(16)
    C28 0.0326(15) 0.0414(18) 0.0382(17) -0.0001(13) 0.0152(13) 0.0158(14)
    C29 0.048(2) 0.047(2) 0.053(2) 0.0011(17) 0.0230(18) 0.0061(17)
    C30 0.045(2) 0.053(2) 0.039(2) 0.0013(16) 0.0026(16) 0.0023(16)
    C31 0.051(2) 0.044(2) 0.053(2) 0.0036(17) 0.0191(18) 0.0070(17)
    C32 0.052(2) 0.044(2) 0.057(2) 0.0019(17) 0.0231(19) 0.0163(18)
    C33 0.049(2) 0.053(2) 0.059(3) 0.0070(18) 0.020(2) 0.0074(19)
    C34 0.0322(15) 0.049(2) 0.0383(18) -0.0087(14) 0.0087(14) -0.0041(15)
    C35 0.057(2) 0.067(3) 0.038(2) 0.013(2) 0.0137(17) 0.0020(18)
    C36 0.0416(19) 0.047(2) 0.052(2) -0.0066(16) 0.0224(17) 0.0010(17)
    C37 0.050(2) 0.050(2) 0.0422(19) -0.0061(16) 0.0277(16) 0.0090(16)
    C38 0.054(2) 0.0417(19) 0.0286(16) 0.0002(16) 0.0112(15) 0.0004(14)
    C39 0.049(2) 0.042(2) 0.050(2) 0.0074(16) 0.0171(17) 0.0019(16)
    C40 0.046(2) 0.053(2) 0.050(2) -0.0102(17) 0.0156(18) -0.0104(18)
    C41 0.052(2) 0.053(2) 0.060(3) -0.0086(18) 0.030(2) -0.0151(19)
    C42 0.053(2) 0.046(2) 0.056(2) 0.0008(17) 0.0279(18) -0.0146(18)
    C43 0.060(2) 0.0311(18) 0.055(2) 0.0016(16) 0.0264(19) -0.0056(16)
    C44 0.0364(17) 0.047(2) 0.057(2) -0.0018(15) 0.0211(17) -0.0112(17)
    C45 0.056(2) 0.060(2) 0.0368(19) -0.0081(19) 0.0127(17) -0.0130(17)
    C46 0.060(2) 0.058(2) 0.0237(16) -0.0101(18) 0.0073(16) -0.0009(15)
    C47 0.0413(18) 0.053(2) 0.0330(17) -0.0014(15) 0.0147(14) -0.0052(15)
    C48 0.0393(18) 0.043(2) 0.058(2) 0.0094(15) -0.0001(17) 0.0002(18)
    C49 0.048(2) 0.046(2) 0.056(2) 0.0143(17) 0.0266(18) 0.0156(17)
    C50 0.046(2) 0.044(2) 0.050(2) -0.0041(16) 0.0168(17) -0.0169(17)
    C51 0.049(2) 0.052(2) 0.052(2) 0.0156(17) 0.0310(18) -0.0003(17)
    C52 0.069(3) 0.054(2) 0.0344(19) -0.013(2) 0.0110(18) -0.0182(17)
    N1 0.0447(18) 0.062(2) 0.051(2) -0.0056(16) 0.0073(15) 0.0190(18)
    N2 0.0492(18) 0.0325(16) 0.061(2) 0.0058(13) 0.0167(16) -0.0006(14)
    N3 0.060(2) 0.0323(15) 0.059(2) 0.0134(14) 0.0258(17) 0.0106(14)
    N4 0.0407(16) 0.059(2) 0.074(2) -0.0129(15) 0.0368(17) -0.0182(18)
    N5 0.060(2) 0.052(2) 0.065(2) -0.0081(17) 0.0302(18) 0.0090(18)
    N6 0.0416(16) 0.055(2) 0.055(2) 0.0091(14) 0.0337(15) 0.0108(16)
    O1 0.0482(15) 0.0534(17) 0.0579(18) 0.0120(13) 0.0132(13) 0.0199(14)
    O2 0.0402(14) 0.0585(17) 0.0540(16) -0.0084(12) 0.0203(12) 0.0111(13)
    O3 0.0461(12) 0.0225(11) 0.0516(14) 0.0126(9) 0.0185(11) 0.0055(10)
    O4 0.0571(16) 0.0349(13) 0.0460(14) 0.0099(12) 0.0175(12) 0.0055(11)
    O5 0.0531(15) 0.0542(16) 0.0460(15) -0.0260(12) 0.0124(12) -0.0079(12)
    O6 0.0542(16) 0.0463(16) 0.0557(17) -0.0035(12) 0.0166(13) -0.0040(13)
    O7 0.0435(13) 0.0539(17) 0.0458(15) -0.0245(12) 0.0057(11) 0.0123(12)
    O8 0.0535(16) 0.0477(15) 0.0511(16) -0.0099(12) 0.0208(13) 0.0168(12)
_geom_special_details
;
All e.s.d.'s (except the e.s.d. in the dihedral angle between two l.s. planes)
are estimated using the full covariance matrix. The cell e.s.d.'s are taken
into account individually in the estimation of e.s.d.'s in distances, angles
and torsion angles; correlations between e.s.d.'s in cell parameters are only
used when they are defined by crystal symmetry. An approximate (isotropic)
treatment of cell e.s.d.'s is used for estimating e.s.d.'s involving l.s.
planes.
;
loop_
    _geom_bond_atom_site_label_1
    _geom_bond_atom_site_label_2
    _geom_bond_site_symmetry_2
    _geom_bond_distance
    _geom_bond_publ_flag
    C1 N3 . 1.222(5) ?
    C1 C6 . 1.411(5) ?
    C1 C2 . 1.426(5) ?
    C2 C3 . 1.392(5) ?
    C2 H2 . 0.9300 ?
    C3 C4 . 1.429(7) ?
    C3 H3 . 0.9300 ?
    C4 C5 . 1.352(6) ?
    C4 N1 . 1.441(5) ?
    C5 C6 . 1.383(5) ?
    C5 H5 . 0.9300 ?
    C6 N2 . 1.462(5) ?
    C7 N3 . 1.544(5) ?
    C7 C8 . 1.558(5) ?
    C7 H7A . 0.9700 ?
    C7 H7B . 0.9700 ?
    C8 C22 . 1.535(5) ?
    C8 C9 . 1.558(5) ?
    C8 C21 . 1.587(4) ?
    C9 C10 . 1.486(5) ?
    C9 H9A . 0.9700 ?
    C9 H9B . 0.9700 ?
    C10 C11 . 1.525(5) ?
    C10 H10A . 0.9700 ?
    C10 H10B . 0.9700 ?
    C11 C12 . 1.598(5) ?
    C11 H11A . 0.9700 ?
    C11 H11B . 0.9700 ?
    C12 C23 . 1.508(5) ?
    C12 C13 . 1.539(5) ?
    C12 C21 . 1.557(5) ?
    C13 C14 . 1.342(5) ?
    C13 C18 . 1.400(4) ?
    C14 C15 . 1.424(5) ?
    C14 H14 . 0.9300 ?
    C15 C16 . 1.405(5) ?
    C15 H15 . 0.9300 ?
    C16 C17 . 1.412(5) ?
    C16 C24 . 1.506(5) ?
    C17 C18 . 1.399(5) ?
    C17 H17 . 0.9300 ?
    C18 C19 . 1.558(4) ?
    C19 C20 . 1.521(4) ?
    C19 H19A . 0.9700 ?
    C19 H19B . 0.9700 ?
    C20 C21 . 1.550(4) ?
    C20 H20A . 0.9700 ?
    C20 H20B . 0.9700 ?
    C21 H21 . 0.9800 ?
    C22 H22A . 0.9600 ?
    C22 H22B . 0.9600 ?
    C22 H22C . 0.9600 ?
    C23 H23A . 0.9600 ?
    C23 H23B . 0.9600 ?
    C23 H23C . 0.9600 ?
    C24 C26 . 1.507(5) ?
    C24 C25 . 1.542(5) ?
    C24 H24 . 0.9800 ?
    C25 H25A . 0.9600 ?
    C25 H25B . 0.9600 ?
    C25 H25C . 0.9600 ?
    C26 H26A . 0.9600 ?
    C26 H26B . 0.9600 ?
    C26 H26C . 0.9600 ?
    C27 N6 . 1.326(5) ?
    C27 C28 . 1.404(4) ?
    C27 C32 . 1.461(6) ?
    C28 C29 . 1.403(5) ?
    C28 H28 . 0.9300 ?
    C29 C30 . 1.397(6) ?
    C29 H29 . 0.9300 ?
    C30 C31 . 1.381(5) ?
    C30 N4 . 1.424(5) ?
    C31 C32 . 1.367(6) ?
    C31 H31 . 0.9300 ?
    C32 N5 . 1.435(5) ?
    C33 N6 . 1.435(6) ?
    C33 C34 . 1.562(5) ?
    C33 H33A . 0.9700 ?
    C33 H33B . 0.9700 ?
    C34 C48 . 1.510(5) ?
    C34 C47 . 1.568(5) ?
    C34 C35 . 1.584(5) ?
    C35 C36 . 1.474(5) ?
    C35 H35A . 0.9700 ?
    C35 H35B . 0.9700 ?
    C36 C37 . 1.569(5) ?
    C36 H36A . 0.9700 ?
    C36 H36B . 0.9700 ?
    C37 C38 . 1.568(5) ?
    C37 H37A . 0.9700 ?
    C37 H37B . 0.9700 ?
    C38 C39 . 1.503(6) ?
    C38 C47 . 1.535(5) ?
    C38 C49 . 1.554(6) ?
    C39 C44 . 1.421(5) ?
    C39 C40 . 1.423(6) ?
    C40 C41 . 1.357(6) ?
    C40 H40 . 0.9300 ?
    C41 C42 . 1.413(5) ?
    C41 H41 . 0.9300 ?
    C42 C43 . 1.343(5) ?
    C42 C50 . 1.570(6) ?
    C43 C44 . 1.395(5) ?
    C43 H43 . 0.9300 ?
    C44 C45 . 1.506(5) ?
    C45 C46 . 1.500(6) ?
    C45 H45A . 0.9700 ?
    C45 H45B . 0.9700 ?
    C46 C47 . 1.551(5) ?
    C46 H46A . 0.9700 ?
    C46 H46B . 0.9700 ?
    C47 H47 . 0.9800 ?
    C48 H48A . 0.9600 ?
    C48 H48B . 0.9600 ?
    C48 H48C . 0.9600 ?
    C49 H49A . 0.9600 ?
    C49 H49B . 0.9600 ?
    C49 H49C . 0.9600 ?
    C50 C51 . 1.511(6) ?
    C50 C52 . 1.512(5) ?
    C50 H50 . 0.9800 ?
    C51 H51A . 0.9600 ?
    C51 H51B . 0.9600 ?
    C51 H51C . 0.9600 ?
    C52 H52A . 0.9600 ?
    C52 H52B . 0.9600 ?
    C52 H52C . 0.9600 ?
    N1 O1 . 1.217(5) ?
    N1 O2 . 1.226(5) ?
    N2 O4 . 1.204(4) ?
    N2 O3 . 1.237(4) ?
    N3 H3A . 0.86(5) ?
    N4 O6 . 1.206(4) ?
    N4 O5 . 1.247(4) ?
    N5 O7 . 1.200(5) ?
    N5 O8 . 1.273(5) ?
    N6 H6 . 0.86(5) ?
loop_
    _geom_angle_atom_site_label_1
    _geom_angle_atom_site_label_2
    _geom_angle_atom_site_label_3
    _geom_angle_site_symmetry_1
    _geom_angle_site_symmetry_3
    _geom_angle
    _geom_angle_publ_flag
    N3 C1 C6 . . 124.4(4) ?
    N3 C1 C2 . . 121.9(4) ?
    C6 C1 C2 . . 113.5(3) ?
    C3 C2 C1 . . 125.3(4) ?
    C3 C2 H2 . . 117.4 ?
    C1 C2 H2 . . 117.4 ?
    C2 C3 C4 . . 114.9(4) ?
    C2 C3 H3 . . 122.6 ?
    C4 C3 H3 . . 122.6 ?
    C5 C4 C3 . . 123.4(4) ?
    C5 C4 N1 . . 120.5(4) ?
    C3 C4 N1 . . 116.1(4) ?
    C4 C5 C6 . . 118.6(4) ?
    C4 C5 H5 . . 120.7 ?
    C6 C5 H5 . . 120.7 ?
    C5 C6 C1 . . 124.1(4) ?
    C5 C6 N2 . . 114.6(3) ?
    C1 C6 N2 . . 121.2(3) ?
    N3 C7 C8 . . 112.3(3) ?
    N3 C7 H7A . . 109.1 ?
    C8 C7 H7A . . 109.1 ?
    N3 C7 H7B . . 109.1 ?
    C8 C7 H7B . . 109.1 ?
    H7A C7 H7B . . 107.9 ?
    C22 C8 C9 . . 113.6(3) ?
    C22 C8 C7 . . 107.1(3) ?
    C9 C8 C7 . . 112.4(3) ?
    C22 C8 C21 . . 114.6(3) ?
    C9 C8 C21 . . 105.8(3) ?
    C7 C8 C21 . . 102.9(3) ?
    C10 C9 C8 . . 115.7(3) ?
    C10 C9 H9A . . 108.3 ?
    C8 C9 H9A . . 108.3 ?
    C10 C9 H9B . . 108.3 ?
    C8 C9 H9B . . 108.3 ?
    H9A C9 H9B . . 107.4 ?
    C9 C10 C11 . . 109.3(3) ?
    C9 C10 H10A . . 109.8 ?
    C11 C10 H10A . . 109.8 ?
    C9 C10 H10B . . 109.8 ?
    C11 C10 H10B . . 109.8 ?
    H10A C10 H10B . . 108.3 ?
    C10 C11 C12 . . 111.4(3) ?
    C10 C11 H11A . . 109.3 ?
    C12 C11 H11A . . 109.3 ?
    C10 C11 H11B . . 109.3 ?
    C12 C11 H11B . . 109.3 ?
    H11A C11 H11B . . 108.0 ?
    C23 C12 C13 . . 106.8(3) ?
    C23 C12 C21 . . 118.2(3) ?
    C13 C12 C21 . . 109.3(3) ?
    C23 C12 C11 . . 108.7(3) ?
    C13 C12 C11 . . 106.7(3) ?
    C21 C12 C11 . . 106.5(3) ?
    C14 C13 C18 . . 117.5(3) ?
    C14 C13 C12 . . 122.1(3) ?
    C18 C13 C12 . . 120.3(3) ?
    C13 C14 C15 . . 123.5(3) ?
    C13 C14 H14 . . 118.3 ?
    C15 C14 H14 . . 118.3 ?
    C16 C15 C14 . . 119.5(3) ?
    C16 C15 H15 . . 120.2 ?
    C14 C15 H15 . . 120.2 ?
    C15 C16 C17 . . 116.9(3) ?
    C15 C16 C24 . . 122.6(3) ?
    C17 C16 C24 . . 120.4(3) ?
    C18 C17 C16 . . 121.2(3) ?
    C18 C17 H17 . . 119.4 ?
    C16 C17 H17 . . 119.4 ?
    C17 C18 C13 . . 121.3(3) ?
    C17 C18 C19 . . 115.1(3) ?
    C13 C18 C19 . . 123.6(3) ?
    C20 C19 C18 . . 110.9(3) ?
    C20 C19 H19A . . 109.5 ?
    C18 C19 H19A . . 109.5 ?
    C20 C19 H19B . . 109.5 ?
    C18 C19 H19B . . 109.5 ?
    H19A C19 H19B . . 108.1 ?
    C19 C20 C21 . . 108.5(3) ?
    C19 C20 H20A . . 110.0 ?
    C21 C20 H20A . . 110.0 ?
    C19 C20 H20B . . 110.0 ?
    C21 C20 H20B . . 110.0 ?
    H20A C20 H20B . . 108.4 ?
    C20 C21 C12 . . 107.7(3) ?
    C20 C21 C8 . . 116.1(3) ?
    C12 C21 C8 . . 114.7(3) ?
    C20 C21 H21 . . 105.8 ?
    C12 C21 H21 . . 105.8 ?
    C8 C21 H21 . . 105.8 ?
    C8 C22 H22A . . 109.5 ?
    C8 C22 H22B . . 109.5 ?
    H22A C22 H22B . . 109.5 ?
    C8 C22 H22C . . 109.5 ?
    H22A C22 H22C . . 109.5 ?
    H22B C22 H22C . . 109.5 ?
    C12 C23 H23A . . 109.5 ?
    C12 C23 H23B . . 109.5 ?
    H23A C23 H23B . . 109.5 ?
    C12 C23 H23C . . 109.5 ?
    H23A C23 H23C . . 109.5 ?
    H23B C23 H23C . . 109.5 ?
    C16 C24 C26 . . 113.2(3) ?
    C16 C24 C25 . . 108.8(3) ?
    C26 C24 C25 . . 108.3(3) ?
    C16 C24 H24 . . 108.9 ?
    C26 C24 H24 . . 108.9 ?
    C25 C24 H24 . . 108.9 ?
    C24 C25 H25A . . 109.5 ?
    C24 C25 H25B . . 109.5 ?
    H25A C25 H25B . . 109.5 ?
    C24 C25 H25C . . 109.5 ?
    H25A C25 H25C . . 109.5 ?
    H25B C25 H25C . . 109.5 ?
    C24 C26 H26A . . 109.5 ?
    C24 C26 H26B . . 109.5 ?
    H26A C26 H26B . . 109.5 ?
    C24 C26 H26C . . 109.5 ?
    H26A C26 H26C . . 109.5 ?
    H26B C26 H26C . . 109.5 ?
    N6 C27 C28 . . 121.2(3) ?
    N6 C27 C32 . . 122.2(3) ?
    C28 C27 C32 . . 116.5(3) ?
    C29 C28 C27 . . 121.9(3) ?
    C29 C28 H28 . . 119.1 ?
    C27 C28 H28 . . 119.1 ?
    C30 C29 C28 . . 118.1(3) ?
    C30 C29 H29 . . 120.9 ?
    C28 C29 H29 . . 120.9 ?
    C31 C30 C29 . . 122.4(4) ?
    C31 C30 N4 . . 118.8(4) ?
    C29 C30 N4 . . 118.8(4) ?
    C32 C31 C30 . . 119.5(4) ?
    C32 C31 H31 . . 120.3 ?
    C30 C31 H31 . . 120.3 ?
    C31 C32 N5 . . 116.3(4) ?
    C31 C32 C27 . . 121.3(3) ?
    N5 C32 C27 . . 122.3(4) ?
    N6 C33 C34 . . 110.6(3) ?
    N6 C33 H33A . . 109.5 ?
    C34 C33 H33A . . 109.5 ?
    N6 C33 H33B . . 109.5 ?
    C34 C33 H33B . . 109.5 ?
    H33A C33 H33B . . 108.1 ?
    C48 C34 C33 . . 110.8(3) ?
    C48 C34 C47 . . 113.9(3) ?
    C33 C34 C47 . . 106.8(3) ?
    C48 C34 C35 . . 112.5(3) ?
    C33 C34 C35 . . 106.2(3) ?
    C47 C34 C35 . . 106.2(3) ?
    C36 C35 C34 . . 114.0(3) ?
    C36 C35 H35A . . 108.8 ?
    C34 C35 H35A . . 108.8 ?
    C36 C35 H35B . . 108.8 ?
    C34 C35 H35B . . 108.8 ?
    H35A C35 H35B . . 107.6 ?
    C35 C36 C37 . . 111.8(3) ?
    C35 C36 H36A . . 109.3 ?
    C37 C36 H36A . . 109.3 ?
    C35 C36 H36B . . 109.3 ?
    C37 C36 H36B . . 109.3 ?
    H36A C36 H36B . . 107.9 ?
    C38 C37 C36 . . 111.0(3) ?
    C38 C37 H37A . . 109.4 ?
    C36 C37 H37A . . 109.4 ?
    C38 C37 H37B . . 109.4 ?
    C36 C37 H37B . . 109.4 ?
    H37A C37 H37B . . 108.0 ?
    C39 C38 C47 . . 109.5(3) ?
    C39 C38 C49 . . 106.3(3) ?
    C47 C38 C49 . . 113.3(3) ?
    C39 C38 C37 . . 108.6(3) ?
    C47 C38 C37 . . 109.3(3) ?
    C49 C38 C37 . . 109.7(3) ?
    C44 C39 C40 . . 115.7(4) ?
    C44 C39 C38 . . 120.9(3) ?
    C40 C39 C38 . . 123.3(3) ?
    C41 C40 C39 . . 124.4(4) ?
    C41 C40 H40 . . 117.8 ?
    C39 C40 H40 . . 117.8 ?
    C40 C41 C42 . . 117.1(4) ?
    C40 C41 H41 . . 121.5 ?
    C42 C41 H41 . . 121.5 ?
    C43 C42 C41 . . 120.4(4) ?
    C43 C42 C50 . . 122.5(3) ?
    C41 C42 C50 . . 116.8(3) ?
    C42 C43 C44 . . 122.4(4) ?
    C42 C43 H43 . . 118.8 ?
    C44 C43 H43 . . 118.8 ?
    C43 C44 C39 . . 119.1(3) ?
    C43 C44 C45 . . 119.5(3) ?
    C39 C44 C45 . . 121.4(4) ?
    C46 C45 C44 . . 114.3(3) ?
    C46 C45 H45A . . 108.7 ?
    C44 C45 H45A . . 108.7 ?
    C46 C45 H45B . . 108.7 ?
    C44 C45 H45B . . 108.7 ?
    H45A C45 H45B . . 107.6 ?
    C45 C46 C47 . . 110.1(3) ?
    C45 C46 H46A . . 109.6 ?
    C47 C46 H46A . . 109.6 ?
    C45 C46 H46B . . 109.6 ?
    C47 C46 H46B . . 109.6 ?
    H46A C46 H46B . . 108.2 ?
    C38 C47 C46 . . 107.7(3) ?
    C38 C47 C34 . . 118.8(3) ?
    C46 C47 C34 . . 114.1(3) ?
    C38 C47 H47 . . 105.0 ?
    C46 C47 H47 . . 105.0 ?
    C34 C47 H47 . . 105.0 ?
    C34 C48 H48A . . 109.5 ?
    C34 C48 H48B . . 109.5 ?
    H48A C48 H48B . . 109.5 ?
    C34 C48 H48C . . 109.5 ?
    H48A C48 H48C . . 109.5 ?
    H48B C48 H48C . . 109.5 ?
    C38 C49 H49A . . 109.5 ?
    C38 C49 H49B . . 109.5 ?
    H49A C49 H49B . . 109.5 ?
    C38 C49 H49C . . 109.5 ?
    H49A C49 H49C . . 109.5 ?
    H49B C49 H49C . . 109.5 ?
    C51 C50 C52 . . 105.8(3) ?
    C51 C50 C42 . . 107.0(3) ?
    C52 C50 C42 . . 117.7(3) ?
    C51 C50 H50 . . 108.7 ?
    C52 C50 H50 . . 108.7 ?
    C42 C50 H50 . . 108.7 ?
    C50 C51 H51A . . 109.5 ?
    C50 C51 H51B . . 109.5 ?
    H51A C51 H51B . . 109.5 ?
    C50 C51 H51C . . 109.5 ?
    H51A C51 H51C . . 109.5 ?
    H51B C51 H51C . . 109.5 ?
    C50 C52 H52A . . 109.5 ?
    C50 C52 H52B . . 109.5 ?
    H52A C52 H52B . . 109.5 ?
    C50 C52 H52C . . 109.5 ?
    H52A C52 H52C . . 109.5 ?
    H52B C52 H52C . . 109.5 ?
    O1 N1 O2 . . 122.1(3) ?
    O1 N1 C4 . . 120.1(4) ?
    O2 N1 C4 . . 117.8(4) ?
    O4 N2 O3 . . 121.2(3) ?
    O4 N2 C6 . . 120.9(3) ?
    O3 N2 C6 . . 117.4(3) ?
    C1 N3 C7 . . 130.3(3) ?
    C1 N3 H3A . . 115(3) ?
    C7 N3 H3A . . 115(3) ?
    O6 N4 O5 . . 118.7(3) ?
    O6 N4 C30 . . 121.2(3) ?
    O5 N4 C30 . . 120.0(4) ?
    O7 N5 O8 . . 122.5(3) ?
    O7 N5 C32 . . 120.0(4) ?
    O8 N5 C32 . . 117.2(3) ?
    C27 N6 C33 . . 125.6(3) ?
    C27 N6 H6 . . 117(3) ?
    C33 N6 H6 . . 117(3) ?
loop_
    _geom_hbond_atom_site_label_D
    _geom_hbond_atom_site_label_H
    _geom_hbond_atom_site_label_A
    _geom_hbond_site_symmetry_A
    _geom_hbond_distance_DH
    _geom_hbond_distance_HA
    _geom_hbond_distance_DA
    _geom_hbond_angle_DHA
    N3 H3A O4 . 0.86(5) 1.95(5) 2.650(4) 137(4)
    N6 H6 O8 . 0.86(5) 1.99(5) 2.643(4) 132(4)
    C10 H10A O5 2_657 0.97 2.24 3.078(5) 144
    C23 H23B O5 2_657 0.96 2.46 3.242(5) 139
    C41 H41 O8 2_745 0.93 2.55 3.435(5) 159
data_global
_journal_date_recd_electronic     2008-03-27
_journal_date_accepted     2008-04-16
_journal_name_full     'Acta Crystallographica, Section E'
_journal_year     2008
_journal_volume     64
_journal_issue      5
_journal_page_first     o889
_journal_page_last     o889
_journal_paper_category     QO
_journal_coeditor_code     IS2284
_publ_contact_author_name     'Prof. Lequn Lee Huang'
_publ_contact_author_address
;
  Medical School
  Nanjing University
  Nanjing 210093
  China
;
_publ_contact_author_email     huanglq@nju.edu.cn
_publ_contact_author_fax     '86 25 83235129'
_publ_contact_author_phone     '86 25 83686041'
_publ_section_title
;
<i>N</i>-(2,4-Dinitrophenyl)dehydroabietylamine
;
loop_
    _publ_author_name
    _publ_author_address
    'Fei Qiu'
;
  School of Chemistry and Chemical Engineering
  Nanjing University
  Nanjing 210093
  People's Republic of China
;
    'Min Hong'
;
  Department of Polymer Science and Engineering
  School of Chemistry and Chemical Engineering
  State Key Laboratory of Coordination Chemistry
  Nanjing University
  Nanjing 210093
  People's Republic of China
;
    'Dawei Jiang'
;
  School of Chemistry and Chemical Engineering
  Nanjing University
  Nanjing 210093
  People's Republic of China
;
    'Jin Zhu'
;
  Department of Polymer Science and Engineering
  School of Chemistry and Chemical Engineering
  State Key Laboratory of Coordination Chemistry
  Nanjing University
  Nanjing 210093
  People's Republic of China
;
    'Lequn Lee Huang'
;
  Medical School
  Nanjing University
  Nanjing 210093
  People's Republic of China
;
