# Supplementary material for: N-(2,4-Dinitro­phen­yl)dehydro­abietyl­amine
Source: Acta Crystallogr Sect E Struct Rep Online. 2008 Apr 23;64(Pt 5):o889. doi: 10.1107/S1600536808010490 (PMC2961262; doi:10.1107/S1600536808010490)
Supplement: Supplementary file 2 [file e-64-0o889-Isup2.hkl]

# 
# h,k,l, Fc-squared, Fo-squared, sigma(Fo-squared) and status flag 
# 
data_I
_shelx_title ' p in P2(1)' 
_shelx_refln_list_code          4 
_shelx_F_calc_maximum      201.80 
_exptl_crystal_F_000       968.00 
_reflns_d_resolution_high  0.7413 
 
loop_ 
 _symmetry_equiv_pos_as_xyz 
 'x, y, z' 
 '-x, y+1/2, -z' 
 
_cell_length_a    14.1194 
_cell_length_b    23.5739 
_cell_length_c     7.3090 
_cell_angle_alpha  90.000 
_cell_angle_beta   99.191 
_cell_angle_gamma  90.000 
 
_shelx_F_squared_multiplier     1.000 
 
loop_ 
 _refln_index_h 
 _refln_index_k 
 _refln_index_l 
 _refln_F_squared_calc 
 _refln_F_squared_meas 
 _refln_F_squared_sigma 
 _refln_observed_status 
   2   0   0    23492.79    22122.37    168.52 o 
   3   0   0      773.06      762.98     18.05 o 
   4   0   0     3334.08     3162.65     55.41 o 
   5   0   0       42.43       44.81      6.59 o 
   6   0   0       90.13       98.62     11.20 o 
   7   0   0        0.44       15.54      8.28 o 
   8   0   0       10.26       25.15     11.75 o 
   9   0   0      173.82      211.29     11.56 o 
  10   0   0      103.09      105.49      9.37 o 
  11   0   0       18.67       42.14     14.41 o 
  12   0   0       46.76       45.26      1.68 o 
  13   0   0      176.32      203.07     13.51 o 
  14   0   0        0.01        0.75      7.53 o 
  15   0   0        0.26        1.87      9.15 o 
  16   0   0      133.15      149.41     23.22 o 
  17   0   0       21.69       23.28     25.15 o 
  18   0   0        0.02        0.44      1.43 o 
   1   1   0     5070.55     4861.57     18.43 o 
   2   1   0     3978.30     3855.16     19.76 o 
   3   1   0     5256.99     4940.57     29.18 o 
   4   1   0     1457.48     1498.87     12.80 o 
   5   1   0      662.19      618.21     15.18 o 
   6   1   0     1260.33     1262.36     12.64 o 
   7   1   0       55.40       55.88      4.46 o 
   8   1   0      295.80      283.95      5.93 o 
   9   1   0      154.72      152.17     10.90 o 
  10   1   0      197.95      203.93     24.99 o 
  11   1   0      265.55      288.41     12.60 o 
  12   1   0       14.70       38.15     14.06 o 
  13   1   0       14.30       23.19     13.96 o 
  14   1   0       72.31       86.29     12.40 o 
  15   1   0        1.20        2.67      9.66 o 
  16   1   0       36.93       46.94      9.31 o 
  17   1   0       21.61       28.12     14.09 o 
  18   1   0        4.96        7.91      8.08 o 
   0   2   0       18.74       37.58     19.19 o 
   1   2   0     1099.03     1223.15     24.12 o 
   2   2   0      321.77      329.64     20.37 o 
   3   2   0    40723.78    37782.18    337.60 o 
   4   2   0      512.65      527.28     12.25 o 
   5   2   0      553.37      523.50     22.06 o 
   6   2   0      667.49      608.06     19.47 o 
   7   2   0      797.03      717.82     15.07 o 
   8   2   0       48.78       55.54     12.98 o 
   9   2   0       20.39       22.56      4.37 o 
  10   2   0       20.59       15.95      2.61 o 
  11   2   0       38.74       41.94      8.14 o 
  12   2   0      341.06      338.15     16.53 o 
  13   2   0        3.28        4.49     11.90 o 
  14   2   0       33.05       32.57      1.85 o 
  15   2   0       14.34       42.85     24.48 o 
  16   2   0       16.98       29.80     11.69 o 
  17   2   0       12.41       22.17      5.38 o 
  18   2   0        9.22       21.76     11.29 o 
   1   3   0     4864.69     4595.97     31.73 o 
   2   3   0     3259.40     3201.80     70.67 o 
   3   3   0     3657.72     3543.45     73.96 o 
   4   3   0     1371.95     1476.67     27.52 o 
   5   3   0     2410.28     2396.04     58.01 o 
   6   3   0     2580.04     2440.54     22.31 o 
   7   3   0     1064.75      975.62     12.46 o 
   8   3   0      294.46      272.91      8.65 o 
   9   3   0       95.57       91.28      3.25 o 
  10   3   0      372.89      391.69      7.86 o 
  11   3   0      132.24      115.93     27.77 o 
  12   3   0       98.06      100.37      6.14 o 
  13   3   0       56.09       78.71     23.35 o 
  14   3   0      104.01       95.47     23.54 o 
  15   3   0       18.43       41.74     18.51 o 
  16   3   0       38.59       37.15      3.36 o 
  17   3   0        2.27        7.08      2.75 o 
  18   3   0       33.89       29.95      7.69 o 
   0   4   0    13650.56    12834.92     73.37 o 
   1   4   0       89.87      101.33     19.32 o 
   2   4   0     1203.17     1250.92     19.41 o 
   3   4   0      396.22      394.36     11.83 o 
   4   4   0     5062.09     4756.83     27.42 o 
   5   4   0       13.17       14.13      1.96 o 
   6   4   0      754.79      732.33     22.04 o 
   7   4   0      166.95      169.97     23.39 o 
   8   4   0      795.90      741.55     15.67 o 
   9   4   0      142.49      160.90     13.59 o 
  10   4   0      125.52      151.91     13.94 o 
  11   4   0      243.88      217.35     19.63 o 
  12   4   0       78.59       72.32     14.20 o 
  13   4   0      137.14      183.14     21.15 o 
  14   4   0      244.51      227.02      5.84 o 
  15   4   0       34.89       46.43     13.83 o 
  16   4   0       54.34       51.87      3.60 o 
  17   4   0       13.88       27.35      5.55 o 
  18   4   0       37.93       45.46     10.51 o 
   1   5   0     2169.37     2179.38      8.98 o 
   2   5   0     2436.07     2374.55      5.72 o 
   3   5   0      446.70      442.49     16.18 o 
   4   5   0       12.51       21.24      5.86 o 
   5   5   0      708.22      717.03     11.67 o 
   6   5   0      277.57      296.39     16.26 o 
   7   5   0      314.87      297.40     11.96 o 
   8   5   0      206.35      230.31     15.77 o 
   9   5   0      282.23      275.73     11.48 o 
  10   5   0      313.17      316.00      5.83 o 
  11   5   0      151.34      200.66     11.96 o 
  12   5   0       52.55       52.95      7.40 o 
  13   5   0       21.81       30.86      3.35 o 
  14   5   0       31.52       34.29      2.97 o 
  15   5   0       96.60       96.90     25.03 o 
  16   5   0       33.51       50.92     17.12 o 
  17   5   0       23.08       21.83      6.97 o 
  18   5   0       29.22       27.69     19.04 o 
   0   6   0     1146.90     1141.17     59.41 o 
   1   6   0     1663.03     1656.36     47.77 o 
   2   6   0      556.86      507.25      8.52 o 
   3   6   0     1576.24     1681.88     33.94 o 
   4   6   0      108.08      142.22      7.61 o 
   5   6   0      500.54      464.32     26.43 o 
   6   6   0      147.67      191.23     10.78 o 
   7   6   0      250.77      266.27      7.09 o 
   8   6   0      351.28      314.61     16.41 o 
   9   6   0      188.69      211.66     22.45 o 
  10   6   0      192.92      213.94      8.51 o 
  11   6   0      192.66      206.42     12.25 o 
  12   6   0       62.47       70.42     14.18 o 
  13   6   0      210.80      251.48     30.04 o 
  14   6   0       40.65       43.55      7.13 o 
  15   6   0      222.72      232.64     16.56 o 
  16   6   0       51.10       45.07      6.57 o 
  17   6   0       33.27       30.99      4.60 o 
  18   6   0        3.39       20.36     17.49 o 
   1   7   0     2521.11     2527.59     25.16 o 
   2   7   0     2112.66     2073.97     10.04 o 
   3   7   0     1857.67     1740.30     32.39 o 
   4   7   0      478.41      472.77      5.21 o 
   5   7   0      291.66      273.36     16.06 o 
   6   7   0      206.20      193.81     26.39 o 
   7   7   0       75.82       77.99     13.19 o 
   8   7   0      224.39      203.62      6.27 o 
   9   7   0      542.02      518.91     10.48 o 
  10   7   0      159.10      175.86      9.31 o 
  11   7   0      379.01      342.19     26.57 o 
  12   7   0      202.19      196.36     12.88 o 
  13   7   0       37.18       36.88      5.98 o 
  14   7   0        4.67        6.53     16.15 o 
  15   7   0       34.87       36.32     11.17 o 
  16   7   0        8.10       11.77      4.62 o 
  17   7   0       18.71       31.91      9.61 o 
   0   8   0     1652.96     1531.17     82.25 o 
   1   8   0      452.21      430.43     22.42 o 
   2   8   0     1630.92     1529.05     71.53 o 
   3   8   0      184.15      181.74     30.64 o 
   4   8   0     4067.54     3706.66     53.02 o 
   5   8   0      209.22      207.18     17.73 o 
   6   8   0      552.76      525.99     11.93 o 
   7   8   0       44.39       49.85      6.54 o 
   8   8   0       89.72       91.83      4.89 o 
   9   8   0       93.75       87.41      6.67 o 
  10   8   0       55.85       76.15     11.01 o 
  11   8   0      220.19      246.92     13.33 o 
  12   8   0       82.98       85.80      7.91 o 
  13   8   0       10.62       16.69      5.91 o 
  14   8   0      168.28      227.59     19.63 o 
  15   8   0        8.40       24.88     13.54 o 
  16   8   0        1.42        6.14      8.25 o 
  17   8   0       14.60       23.41     10.58 o 
   1   9   0      265.32      254.44      8.49 o 
   2   9   0     1256.86     1268.40     38.44 o 
   3   9   0     1772.97     1719.15     17.93 o 
   4   9   0     1201.02     1171.49     27.24 o 
   5   9   0      466.15      453.69      8.65 o 
   6   9   0      463.48      429.75      6.17 o 
   7   9   0       61.53       54.08      6.26 o 
   8   9   0      268.42      283.24      9.18 o 
   9   9   0      213.05      238.12      9.88 o 
  10   9   0      146.20      132.43     12.10 o 
  11   9   0      140.39      198.38     20.52 o 
  12   9   0      215.29      186.00     10.22 o 
  13   9   0       14.72       15.77      5.00 o 
  14   9   0       10.28       24.56     11.54 o 
  15   9   0       14.65       15.07      0.81 o 
  16   9   0       23.26       37.66     17.31 o 
  17   9   0        9.58       17.43     21.54 o 
   0  10   0     3441.42     3189.34      4.48 o 
   1  10   0     2312.36     2245.83     24.76 o 
   2  10   0      324.31      307.23     10.81 o 
   3  10   0      641.26      657.42     13.43 o 
   4  10   0       74.64       76.75      3.87 o 
   5  10   0      603.08      549.85     20.65 o 
   6  10   0      249.81      226.01      9.65 o 
   7  10   0       91.86       92.12      4.58 o 
   8  10   0        7.12       24.12      5.54 o 
   9  10   0       44.02       41.94     12.34 o 
  10  10   0      121.19      141.91     12.86 o 
  11  10   0      277.79      276.91     13.83 o 
  12  10   0        5.47        6.01     11.71 o 
  13  10   0       49.80       44.98      7.34 o 
  14  10   0      112.31      113.12     28.33 o 
  15  10   0      114.89      117.04     26.89 o 
  16  10   0       16.48       49.18     36.73 o 
  17  10   0       13.99       32.31     17.31 o 
   1  11   0     4673.26     4307.78     77.59 o 
   2  11   0     2358.48     2289.58     21.19 o 
   3  11   0     2310.30     2041.03     60.42 o 
   4  11   0      229.53      252.87      8.61 o 
   5  11   0       51.68       59.60      7.17 o 
   6  11   0       55.92       63.50      2.79 o 
   7  11   0      127.87      122.62     25.64 o 
   8  11   0       60.61       69.87      4.21 o 
   9  11   0      153.03      139.34     11.89 o 
  10  11   0       67.56       68.63      7.53 o 
  11  11   0       86.87       88.78     12.61 o 
  12  11   0        7.69        7.61      0.80 o 
  13  11   0      145.51      180.15     19.62 o 
  14  11   0        5.23       38.22     32.31 o 
  15  11   0        7.46       12.82     23.35 o 
  16  11   0       34.78       47.13     28.64 o 
   0  12   0     7034.08     6492.43     78.72 o 
   1  12   0      452.80      439.61     21.07 o 
   2  12   0     3781.57     3640.45     13.35 o 
   3  12   0      414.15      428.20     12.10 o 
   4  12   0       62.36       75.26      9.61 o 
   5  12   0      334.69      339.59     17.30 o 
   6  12   0        6.01       28.36      8.69 o 
   7  12   0       16.58       35.08      8.13 o 
   8  12   0      188.60      216.86      5.52 o 
   9  12   0       36.42       64.61     17.34 o 
  10  12   0       24.95       25.57      6.62 o 
  11  12   0       14.50       32.09     17.53 o 
  12  12   0       48.82       62.40      9.86 o 
  13  12   0       86.81       74.16      2.64 o 
  14  12   0       17.81       18.37      1.06 o 
  15  12   0        1.42        1.31      4.23 o 
  16  12   0       42.13       49.37     26.21 o 
   1  13   0      158.88      154.29     29.09 o 
   2  13   0      476.94      462.99      7.81 o 
   3  13   0      165.57      187.58      8.91 o 
   4  13   0      306.23      289.31     11.47 o 
   5  13   0       57.13       53.91      5.38 o 
   6  13   0      183.76      200.26      8.22 o 
   7  13   0      102.27      108.88     11.12 o 
   8  13   0       71.93       72.41      5.75 o 
   9  13   0       74.20       76.07      7.39 o 
  10  13   0       75.54       77.65     16.22 o 
  11  13   0      117.79      105.19     11.40 o 
  12  13   0       39.99       53.31     10.55 o 
  13  13   0        3.13       20.85     11.66 o 
  14  13   0       35.99       47.50     17.49 o 
  15  13   0       22.87       26.83     27.39 o 
  16  13   0        2.45        9.03     26.02 o 
   0  14   0      825.00      761.03      4.61 o 
   1  14   0      316.69      303.38     15.25 o 
   2  14   0      499.11      507.88      4.90 o 
   3  14   0      165.86      159.45     21.09 o 
   4  14   0       92.81       88.70      6.32 o 
   5  14   0      153.09      143.23      5.67 o 
   6  14   0       41.87       52.20      9.00 o 
   7  14   0       44.78       64.82     14.67 o 
   8  14   0       56.69       43.39     11.03 o 
   9  14   0      123.22      144.58     23.62 o 
  10  14   0       23.80       23.92      3.46 o 
  11  14   0      161.47      182.68     26.64 o 
  12  14   0       50.47       51.04     12.61 o 
  13  14   0       15.75       19.66      3.21 o 
  14  14   0       10.94       28.84     20.48 o 
  15  14   0       41.59       62.94     23.41 o 
  16  14   0        7.44       23.97     19.30 o 
   1  15   0      117.75      138.79     14.43 o 
   2  15   0      275.16      271.85      5.95 o 
   3  15   0      460.48      479.57      9.35 o 
   4  15   0       13.68       36.03      5.70 o 
   5  15   0       71.91       73.82      7.50 o 
   6  15   0      178.36      169.24     24.87 o 
   7  15   0       22.61       28.45      3.45 o 
   8  15   0       22.65       35.48     11.52 o 
   9  15   0       20.74       24.29      2.30 o 
  10  15   0       42.47       46.46      6.95 o 
  11  15   0       28.04       39.90     11.90 o 
  12  15   0       50.47       62.83     14.16 o 
  13  15   0       10.09       21.16      7.46 o 
  14  15   0        9.10       21.21     17.72 o 
  15  15   0        6.21       15.81     18.30 o 
   0  16   0     2143.60     2048.60     23.41 o 
   1  16   0      356.92      366.72     11.07 o 
   2  16   0      298.14      304.15      7.16 o 
   3  16   0       92.81      156.86     12.33 o 
   4  16   0      155.03      149.67     24.91 o 
   5  16   0       24.60       25.20      2.61 o 
   6  16   0      412.02      404.49      7.30 o 
   7  16   0      122.74      132.19      8.36 o 
   8  16   0       32.46       33.56      4.30 o 
   9  16   0        0.25        6.24     16.12 o 
  10  16   0       54.49       66.31     12.30 o 
  11  16   0       11.18       29.26     11.17 o 
  12  16   0        1.55        8.14      7.56 o 
  13  16   0        1.07        9.29      4.99 o 
  14  16   0       60.86      116.71     31.53 o 
  15  16   0       23.83       25.52      6.47 o 
   1  17   0       43.12       50.74      8.00 o 
   2  17   0      331.50      315.35     27.96 o 
   3  17   0      166.17      172.55      6.65 o 
   4  17   0      310.52      345.02     11.69 o 
   5  17   0        7.52       31.69     10.30 o 
   6  17   0       18.93       19.67      7.26 o 
   7  17   0        1.01        5.02      5.33 o 
   8  17   0       89.76       92.37     12.14 o 
   9  17   0       46.30       43.81     15.95 o 
  10  17   0      101.84       89.79      9.98 o 
  11  17   0      105.26       98.15      5.68 o 
  12  17   0      130.00      147.85     13.10 o 
  13  17   0       61.82       58.16      8.87 o 
  14  17   0        9.99        9.12      1.43 o 
  15  17   0       11.04       15.19     36.17 o 
   0  18   0       50.80       44.96      4.54 o 
   1  18   0       54.66       61.81      6.43 o 
   2  18   0      154.70      149.20     18.42 o 
   3  18   0       49.44       55.01      4.45 o 
   4  18   0        4.01        4.31      6.68 o 
   5  18   0      187.67      176.28     17.15 o 
   6  18   0       69.33       68.66     14.44 o 
   7  18   0       45.99       42.86      4.12 o 
   8  18   0       25.58       33.20      9.92 o 
   9  18   0        7.66       12.52      3.96 o 
  10  18   0       31.58       42.53      8.24 o 
  11  18   0       72.57       63.08      5.97 o 
  12  18   0      121.61      109.88     19.88 o 
  13  18   0       26.96       31.74      6.38 o 
  14  18   0        2.22        9.55      1.80 o 
  15  18   0        4.64        9.71     25.40 o 
   1  19   0      121.40      118.85     19.29 o 
   2  19   0        2.05        7.41     16.01 o 
   3  19   0       18.94       25.24      7.82 o 
   4  19   0      183.53      194.45      9.85 o 
   5  19   0      215.30      182.04     26.78 o 
   6  19   0       16.19       18.95      2.56 o 
   7  19   0       60.61       66.05     12.82 o 
   8  19   0      104.06       98.62     14.36 o 
   9  19   0       14.12       21.01     17.24 o 
  10  19   0       52.21       66.54     21.12 o 
  11  19   0      261.68      297.87     14.95 o 
  12  19   0        0.46        3.41     11.02 o 
  13  19   0       96.86       90.22     15.97 o 
  14  19   0       65.68       52.75      5.70 o 
   0  20   0      304.60      319.45     26.83 o 
   1  20   0       32.36       36.83      5.08 o 
   2  20   0       22.49       45.05     11.32 o 
   3  20   0      114.85      137.91     12.36 o 
   4  20   0       23.95       23.79      2.66 o 
   5  20   0       93.02      115.18     12.20 o 
   6  20   0      174.33      195.54     15.20 o 
   7  20   0        4.74       39.04     22.38 o 
   8  20   0      116.23       95.84     18.83 o 
   9  20   0       70.47       72.50      8.83 o 
  10  20   0       28.03       26.71      8.00 o 
  11  20   0       74.51       72.28     12.84 o 
  12  20   0       17.74       35.58     12.57 o 
  13  20   0       47.92       46.52     11.57 o 
  14  20   0        1.53       12.17      6.97 o 
   1  21   0      140.12      116.98     26.79 o 
   2  21   0      177.02      165.99     43.97 o 
   3  21   0       71.47       80.32      9.56 o 
   4  21   0      135.81      154.62     12.84 o 
   5  21   0       12.63       21.19      3.26 o 
   6  21   0      102.68      115.83      5.53 o 
   7  21   0       26.33       33.50     15.97 o 
   8  21   0       20.85       25.47      4.67 o 
   9  21   0       74.00       77.94     14.40 o 
  10  21   0        7.26       11.17     16.42 o 
  11  21   0       46.37       48.75     17.01 o 
  12  21   0       24.34       35.30     15.65 o 
  13  21   0       17.58       22.86      7.78 o 
  14  21   0       36.97       56.53     26.64 o 
   0  22   0      269.28      257.42     22.10 o 
   1  22   0      416.90      412.24     10.67 o 
   2  22   0      154.36      203.51      9.96 o 
   3  22   0      279.00      252.68      9.50 o 
   4  22   0       51.50       66.02      8.18 o 
   5  22   0       36.34       59.60     12.08 o 
   6  22   0      103.08      115.38      6.93 o 
   7  22   0       63.59       58.35      6.76 o 
   8  22   0       46.72       67.10     21.98 o 
   9  22   0       30.03       33.83      7.66 o 
  10  22   0      123.05      129.89     11.61 o 
  11  22   0        6.94       10.51     12.04 o 
  12  22   0       27.66       24.75      1.73 o 
  13  22   0       39.26       44.45     13.11 o 
   1  23   0       51.34       47.37      2.72 o 
   2  23   0      107.58      138.39     11.65 o 
   3  23   0      149.00      140.31      7.27 o 
   4  23   0      106.73       97.11      3.30 o 
   5  23   0       25.75       45.47     17.25 o 
   6  23   0       45.81       44.10      9.40 o 
   7  23   0      186.94      207.37     25.09 o 
   8  23   0        3.91       16.71     14.88 o 
   9  23   0       21.02       28.53     11.07 o 
  10  23   0       22.38       35.27      5.70 o 
  11  23   0       61.71       55.17      7.72 o 
  12  23   0       12.09       24.17     11.27 o 
   0  24   0      442.33      471.95     27.39 o 
   1  24   0       52.29       52.93     10.96 o 
   2  24   0        6.17       13.60     17.39 o 
   3  24   0       52.48       40.86      6.96 o 
   4  24   0       59.94       46.36      9.66 o 
   5  24   0      121.63      123.46     10.07 o 
   6  24   0       50.63       57.46     29.51 o 
   7  24   0        7.26        9.77     23.59 o 
   8  24   0        9.03       11.64     35.11 o 
   9  24   0        7.73       10.15     26.83 o 
  10  24   0       45.53       38.72     20.29 o 
  11  24   0        3.18        5.13      9.88 o 
  12  24   0       27.44       28.14     27.39 o 
   1  25   0       98.40      100.22     20.89 o 
   2  25   0      151.05      142.00     16.90 o 
   3  25   0       78.58       80.01     12.48 o 
   4  25   0      137.53      133.07      8.36 o 
   5  25   0        5.64        7.27      2.09 o 
   6  25   0       13.43       29.51     17.49 o 
   7  25   0       25.96       56.40     28.45 o 
   8  25   0       15.28       30.82     13.20 o 
   9  25   0       16.39       17.93     36.92 o 
  10  25   0       16.17       20.98     14.44 o 
   0  26   0       39.84       38.10     12.64 o 
   1  26   0        5.77       17.63      5.78 o 
   2  26   0       51.73       67.73     19.41 o 
   3  26   0       12.53       18.18      3.92 o 
   4  26   0        2.76       14.47      7.97 o 
   5  26   0       18.05       20.59      7.13 o 
   6  26   0       25.63       45.20     35.17 o 
   7  26   0       15.36       33.49     18.30 o 
   8  26   0       36.71       29.26     19.92 o 
   9  26   0       30.05       28.64     13.38 o 
   1  27   0        3.36        7.38     19.51 o 
   2  27   0        1.04        5.80      4.01 o 
   3  27   0       36.09       43.44     14.19 o 
   4  27   0        8.00       10.89      2.04 o 
   5  27   0        4.70        9.28     30.44 o 
   6  27   0        2.79        5.85      6.66 o 
   7  27   0       35.19       36.73     10.40 o 
   8  27   0       12.91       17.00     26.40 o 
   0  28   0       87.27       94.56      6.23 o 
   1  28   0       89.95       88.92     17.84 o 
   2  28   0       35.30       54.45     17.99 o 
   3  28   0       65.43       56.62      8.78 o 
   4  28   0       39.73       41.80      9.96 o 
   5  28   0       14.59       29.51     14.26 o 
   6  28   0        9.28       14.07     22.54 o 
   7  28   0       74.95       77.51     18.55 o 
   1  29   0        4.65        9.55     10.58 o 
   2  29   0       40.85       38.14      6.75 o 
   3  29   0       15.65       18.32      5.60 o 
   4  29   0       11.36       18.49     29.82 o 
   5  29   0        2.65        9.52     29.01 o 
   0  30   0       17.49       21.17      1.62 o 
   1  30   0        0.06        0.52      0.80 o 
   2  30   0        3.03       18.81     14.84 o 
   3  30   0       17.28       25.23      6.62 o 
   4  30   0      101.29       76.88     23.22 o 
   1  31   0        4.91       29.54     19.54 o 
   2  31   0       12.01       26.33      9.96 o 
   3  31   0       22.73       32.87      9.21 o 
 -18   0   1       26.70       26.71     32.93 o 
 -17   0   1        4.41        8.47     20.11 o 
 -16   0   1        3.74        9.90     30.44 o 
 -15   0   1        5.37        8.59     13.38 o 
 -14   0   1       14.26       21.29      5.29 o 
 -13   0   1      172.91      190.51     11.32 o 
 -12   0   1        5.66       19.62     10.81 o 
 -11   0   1      482.31      430.69     29.35 o 
 -10   0   1      231.80      267.92     13.65 o 
  -9   0   1      500.48      511.88     18.16 o 
  -8   0   1      763.00      752.12     15.29 o 
  -7   0   1        0.54       11.25      9.49 o 
  -6   0   1     3044.91     2890.45      2.61 o 
  -5   0   1        3.39       17.59      6.01 o 
  -4   0   1     2192.20     2076.35     90.92 o 
  -3   0   1      621.20      632.52     15.55 o 
  -2   0   1    19042.27    18355.64     10.40 o 
  -1   0   1      962.22      940.10     16.68 o 
   0   0   1      184.45      239.37     12.95 o 
   1   0   1      830.67      784.84      0.62 o 
   2   0   1    13739.53    13445.77     19.11 o 
   3   0   1    14174.50    13776.82     35.24 o 
   4   0   1    15118.65    14391.44     47.19 o 
   5   0   1     1084.15     1055.70     11.60 o 
   6   0   1    11506.58    10501.72     52.14 o 
   7   0   1      187.82      278.23     17.69 o 
   8   0   1        0.01        0.00      0.61 o 
   9   0   1      166.59      153.05      2.92 o 
  10   0   1      217.08      221.75     23.72 o 
  11   0   1      108.87       99.98     12.89 o 
  12   0   1       30.51       41.71     26.83 o 
  13   0   1       35.64       35.92      3.67 o 
  14   0   1        4.58       14.26     36.36 o 
  15   0   1       33.24       44.64     19.30 o 
  16   0   1       12.11       12.26      0.44 o 
  17   0   1        2.29        7.03     23.35 o 
 -18   1   1       14.09       19.11      5.98 o 
 -17   1   1       12.32       16.10      2.67 o 
 -16   1   1        4.45        7.40      1.24 o 
 -15   1   1       79.61       65.69      9.09 o 
 -14   1   1        3.83        7.88     20.09 o 
 -13   1   1       35.15       29.18      2.66 o 
 -12   1   1      291.30      270.73      9.61 o 
 -11   1   1       77.26       81.09      4.64 o 
 -10   1   1      161.11      197.22     11.58 o 
  -9   1   1      250.54      245.41     15.27 o 
  -8   1   1      139.53      160.63      9.75 o 
  -7   1   1      414.56      419.55      9.06 o 
  -6   1   1      290.14      323.77      9.17 o 
  -5   1   1      338.18      332.16     15.10 o 
  -4   1   1      142.28      193.18     10.99 o 
  -3   1   1      745.77      727.79     11.63 o 
  -2   1   1     6276.52     5900.70     34.52 o 
  -1   1   1     4641.58     4478.55     14.39 o 
   0   1   1     9349.19     8840.25      8.78 o 
   1   1   1     7739.13     7375.78      9.11 o 
   2   1   1    21239.56    19990.54     74.92 o 
   3   1   1    22135.05    20575.40    233.97 o 
   4   1   1    38836.03    35919.80    132.96 o 
   5   1   1     1515.75     1469.29     80.36 o 
   6   1   1       29.38       51.92     10.18 o 
   7   1   1     1667.53     1638.47     23.60 o 
   8   1   1      315.69      307.72      7.05 o 
   9   1   1      212.62      259.08     13.14 o 
  10   1   1       14.22       26.99     12.86 o 
  11   1   1       23.73       24.55      4.73 o 
  12   1   1        5.24       14.31     21.82 o 
  13   1   1      108.90       98.28     19.07 o 
  14   1   1       57.69       68.89     17.67 o 
  15   1   1        3.63       14.57      9.33 o 
  16   1   1       42.94       44.18      9.76 o 
  17   1   1       36.34       36.16     18.70 o 
 -18   2   1        3.91       10.97      5.70 o 
 -17   2   1        5.31       14.10     12.06 o 
 -16   2   1       13.72       16.49      8.14 o 
 -15   2   1       14.80       26.46     12.37 o 
 -14   2   1       60.96       59.77      9.12 o 
 -13   2   1       89.27       70.02      6.19 o 
 -12   2   1       46.81       60.00      7.62 o 
 -11   2   1       70.70       63.55      7.32 o 
 -10   2   1       56.85       58.94     14.55 o 
  -9   2   1      391.29      368.91     14.41 o 
  -8   2   1      121.29      115.58     13.13 o 
  -7   2   1      393.80      402.93      9.61 o 
  -6   2   1      150.60      136.07     24.65 o 
  -5   2   1      460.64      440.38     19.87 o 
  -4   2   1      495.31      479.07     12.79 o 
  -3   2   1    12642.11    11943.92    102.26 o 
  -2   2   1      177.14      208.02     10.78 o 
  -1   2   1      327.13      338.20     11.44 o 
   0   2   1     1230.41     1260.14     37.42 o 
   1   2   1     7739.55     7443.74     19.04 o 
   2   2   1     2582.77     2482.75     42.54 o 
   3   2   1    15474.73    14331.33    216.89 o 
   4   2   1     2166.76     2123.21     43.72 o 
   5   2   1     1074.22      999.30      8.16 o 
   6   2   1     1215.93     1280.88     49.15 o 
   7   2   1      945.29      817.96      7.04 o 
   8   2   1      382.78      352.41     29.84 o 
   9   2   1       24.04       34.45      6.27 o 
  10   2   1      212.97      188.19     10.30 o 
  11   2   1        6.20       21.89     19.29 o 
  12   2   1       59.37       70.72     10.64 o 
  13   2   1       22.35       20.15      4.41 o 
  14   2   1       34.21       50.00     10.49 o 
  15   2   1       31.44       50.76     18.92 o 
  16   2   1       55.21       53.23     12.34 o 
  17   2   1       18.15       26.33      8.85 o 
  18   2   1       49.02       54.91     26.64 o 
 -18   3   1        3.68        7.52      7.52 o 
 -17   3   1        4.96        8.13      9.69 o 
 -16   3   1       14.18       39.44     19.35 o 
 -15   3   1       23.76       33.40     10.26 o 
 -14   3   1       20.71       35.77     14.25 o 
 -13   3   1      213.36      219.57     10.65 o 
 -12   3   1      518.16      491.48     11.28 o 
 -11   3   1       90.72       94.85     12.69 o 
 -10   3   1      623.13      590.02     10.61 o 
  -9   3   1      170.42      167.26     18.23 o 
  -8   3   1      736.32      749.02     11.51 o 
  -7   3   1      706.18      655.64     15.60 o 
  -6   3   1      473.27      523.80     15.63 o 
  -5   3   1      923.59      926.58      9.53 o 
  -4   3   1     1600.79     1599.11     20.27 o 
  -3   3   1     3514.39     3407.83     46.51 o 
  -2   3   1     3599.29     3361.96     48.14 o 
  -1   3   1     3921.58     3699.76     81.04 o 
   0   3   1      674.03      673.31     19.71 o 
   1   3   1      314.20      286.81     12.60 o 
   2   3   1     4794.89     4644.84     26.84 o 
   3   3   1     5356.04     5018.47     28.72 o 
   4   3   1     5747.47     5544.43     12.15 o 
   5   3   1     3503.09     3280.59      4.04 o 
   6   3   1     1624.42     1628.18     70.14 o 
   7   3   1     1319.88     1264.68     32.16 o 
   8   3   1      617.37      545.41     16.67 o 
   9   3   1       89.99      103.80     15.02 o 
  10   3   1       35.94       62.34     12.45 o 
  11   3   1      111.97      100.51     17.30 o 
  12   3   1       53.30       49.32      5.06 o 
  13   3   1       92.30       79.80     10.28 o 
  14   3   1       40.68       46.41      9.95 o 
  15   3   1       34.24       45.81      8.09 o 
  16   3   1       40.25       31.33     12.70 o 
  17   3   1        8.65        9.97     19.32 o 
  18   3   1       21.87       21.91      2.05 o 
 -18   4   1       16.23       28.05     10.12 o 
 -17   4   1       15.03       23.22      4.38 o 
 -16   4   1        6.02       11.35     10.30 o 
 -15   4   1        7.39       25.44     12.90 o 
 -14   4   1       51.50       61.38     11.96 o 
 -13   4   1       35.72       33.83      2.82 o 
 -12   4   1      546.16      509.38     11.81 o 
 -11   4   1      441.51      413.74     13.34 o 
 -10   4   1      323.43      305.87     19.87 o 
  -9   4   1      160.15      159.14     13.57 o 
  -8   4   1      299.61      278.13      5.60 o 
  -7   4   1        0.44        5.07      6.29 o 
  -6   4   1      711.87      687.97     14.32 o 
  -5   4   1     1020.57      970.08     18.04 o 
  -4   4   1      545.42      530.34     15.68 o 
  -3   4   1      557.70      579.39      6.89 o 
  -2   4   1     6900.52     6463.91     53.10 o 
  -1   4   1      298.68      313.20     17.98 o 
   0   4   1     2028.52     2119.45     12.45 o 
   1   4   1      231.52      250.72      9.97 o 
   2   4   1    12167.42    11768.18    168.96 o 
   3   4   1      138.41      175.42      7.77 o 
   4   4   1      907.54      951.50     71.30 o 
   5   4   1      384.80      364.40     16.22 o 
   6   4   1      664.16      583.03     19.28 o 
   7   4   1      354.51      334.88     22.54 o 
   8   4   1      343.61      340.41     27.09 o 
   9   4   1      183.76      176.36     21.13 o 
  10   4   1      239.42      252.13     13.29 o 
  11   4   1      120.44      122.22     47.19 o 
  12   4   1       57.06       56.84      3.00 o 
  13   4   1        6.80        8.45      7.47 o 
  14   4   1        9.21       14.62      4.63 o 
  15   4   1       54.14       59.12     18.66 o 
  16   4   1       36.77       43.48     19.11 o 
  17   4   1        7.57       11.55     14.47 o 
  18   4   1        7.88       12.95     25.40 o 
 -18   5   1        6.34       10.96     31.87 o 
 -17   5   1       16.62       16.14      3.17 o 
 -16   5   1       44.80       49.86      9.85 o 
 -15   5   1       74.00       70.05     10.65 o 
 -14   5   1        9.15       18.84      7.74 o 
 -13   5   1      338.81      289.76     20.49 o 
 -12   5   1      449.47      426.34     14.51 o 
 -11   5   1       59.65       57.19      3.04 o 
 -10   5   1     1529.07     1540.93     27.33 o 
  -9   5   1       58.63       58.44      4.47 o 
  -8   5   1      396.04      417.72      7.29 o 
  -7   5   1      377.95      369.46     10.69 o 
  -6   5   1       28.45       35.05      9.19 o 
  -5   5   1     1353.11     1369.83     26.81 o 
  -4   5   1     2954.30     2760.15     38.78 o 
  -3   5   1     1068.16     1094.65     28.93 o 
  -2   5   1      414.71      412.78      9.88 o 
  -1   5   1     1001.22     1121.15     42.30 o 
   0   5   1     3773.26     3478.11     54.72 o 
   1   5   1      331.05      338.40      9.72 o 
   2   5   1     1064.66     1034.02     53.37 o 
   3   5   1     1940.84     1846.76    104.98 o 
   4   5   1      815.73      741.00     22.55 o 
   5   5   1      563.63      522.08     11.76 o 
   6   5   1     1255.72     1308.68     13.65 o 
   7   5   1     1437.53     1359.92     44.20 o 
   8   5   1      254.72      251.57     20.00 o 
   9   5   1       20.93       36.18      5.78 o 
  10   5   1       21.13       20.83      2.81 o 
  11   5   1       92.09       94.16     10.53 o 
  12   5   1      210.59      251.71     44.82 o 
  13   5   1       54.99       56.07      6.91 o 
  14   5   1       37.55       50.08     23.58 o 
  15   5   1       31.83       45.69     10.72 o 
  16   5   1       10.26       24.41      7.43 o 
  17   5   1        2.21        6.36     10.12 o 
  18   5   1       27.21       19.42      0.06 o 
 -18   6   1       26.49       42.02     20.11 o 
 -17   6   1       26.98       26.89      1.62 o 
 -16   6   1       31.74       35.94     14.34 o 
 -15   6   1       46.85       41.77     11.44 o 
 -14   6   1       78.18       63.50      4.17 o 
 -13   6   1      167.86      143.07     21.29 o 
 -12   6   1        6.10        9.91     13.47 o 
 -11   6   1      248.82      224.06     12.14 o 
 -10   6   1      134.29      132.85     12.09 o 
  -9   6   1     1484.67     1401.19     60.97 o 
  -8   6   1      166.58      154.96      7.09 o 
  -7   6   1     1171.23     1232.30     30.73 o 
  -6   6   1      380.12      377.77      8.31 o 
  -5   6   1     1047.63      956.57     60.91 o 
  -4   6   1      111.49      104.70      7.26 o 
  -3   6   1      690.54      640.93     19.02 o 
  -2   6   1       13.79       11.35      1.59 o 
  -1   6   1     2769.29     2647.50     39.26 o 
   0   6   1      494.81      522.28     14.04 o 
   1   6   1     4419.27     4357.97     19.89 o 
   2   6   1      280.69      296.11      9.64 o 
   3   6   1     3990.57     3764.62     32.33 o 
   4   6   1      201.85      211.00      5.18 o 
   5   6   1     1157.67     1139.77     41.64 o 
   6   6   1      433.24      433.86     13.92 o 
   7   6   1      559.65      541.45      6.92 o 
   8   6   1       61.17       61.38      4.76 o 
   9   6   1      529.18      500.81     14.43 o 
  10   6   1       15.76       21.64      6.07 o 
  11   6   1        8.92       15.80      6.81 o 
  12   6   1       25.25       44.54     24.41 o 
  13   6   1       43.13       42.57     23.96 o 
  14   6   1        4.97       11.73     18.59 o 
  15   6   1       12.86       19.71      6.22 o 
  16   6   1       13.09       11.66      2.37 o 
  17   6   1        9.38       16.61     21.73 o 
  18   6   1        3.11        4.67     16.00 o 
 -17   7   1       23.02       38.60     17.87 o 
 -16   7   1       12.49       16.06     26.02 o 
 -15   7   1      126.15      103.53     17.56 o 
 -14   7   1       11.63       12.61      2.15 o 
 -13   7   1      250.77      273.42     10.70 o 
 -12   7   1       55.81       70.88     17.74 o 
 -11   7   1      185.46      188.44      9.41 o 
 -10   7   1      296.36      314.03      6.97 o 
  -9   7   1      697.81      645.18      7.04 o 
  -8   7   1       17.21       21.41      8.03 o 
  -7   7   1      633.59      621.08      7.78 o 
  -6   7   1      443.90      401.42     14.05 o 
  -5   7   1      549.20      524.40     17.01 o 
  -4   7   1     1364.16     1359.86     24.42 o 
  -3   7   1      478.63      492.30     14.71 o 
  -2   7   1      196.00      180.83     17.23 o 
  -1   7   1     1183.05     1195.98     33.01 o 
   0   7   1     1180.02     1116.11     14.23 o 
   1   7   1     1398.84     1403.84     30.58 o 
   2   7   1      661.40      665.53      7.30 o 
   3   7   1      505.52      511.85     11.87 o 
   4   7   1       10.06       16.65      5.09 o 
   5   7   1     1298.88     1315.10     35.97 o 
   6   7   1     2359.06     2233.66     40.45 o 
   7   7   1     1702.93     1556.70     64.73 o 
   8   7   1      543.84      507.93     16.31 o 
   9   7   1      275.44      250.14     20.13 o 
  10   7   1       50.49       55.42      5.72 o 
  11   7   1        1.11        1.22      2.91 o 
  12   7   1      174.85      190.68     18.46 o 
  13   7   1       16.57       23.65     10.75 o 
  14   7   1       15.93       30.76     10.59 o 
  15   7   1       20.90       19.83      8.60 o 
  16   7   1       11.68       15.71     11.93 o 
  17   7   1        1.02        7.25     10.29 o 
 -17   8   1       28.15       43.58     28.45 o 
 -16   8   1       69.04       59.39     12.82 o 
 -15   8   1       26.21       25.40     36.98 o 
 -14   8   1       12.71       19.44      4.44 o 
 -13   8   1       72.71       69.14     10.41 o 
 -12   8   1       66.92       55.67      9.15 o 
 -11   8   1      118.92      144.76     18.18 o 
 -10   8   1      170.65      166.80     11.01 o 
  -9   8   1       68.24       65.90      5.63 o 
  -8   8   1      600.34      549.75     13.67 o 
  -7   8   1       26.84       31.94      5.79 o 
  -6   8   1      359.20      400.12      8.67 o 
  -5   8   1      297.98      300.33     19.42 o 
  -4   8   1      168.96      182.48      6.87 o 
  -3   8   1       90.60       83.90      4.21 o 
  -2   8   1      202.65      194.72      8.40 o 
  -1   8   1       92.47      120.34      8.20 o 
   0   8   1      321.06      342.23      6.89 o 
   1   8   1        6.45       21.81      6.70 o 
   2   8   1      296.50      302.59      6.53 o 
   3   8   1      515.68      460.24      5.08 o 
   4   8   1     2562.74     2427.36     66.79 o 
   5   8   1      236.66      243.93     14.89 o 
   6   8   1      283.06      259.69     21.08 o 
   7   8   1      411.49      379.47     18.45 o 
   8   8   1      324.55      293.12     22.30 o 
   9   8   1      281.32      277.62      8.74 o 
  10   8   1      122.74      142.96     12.16 o 
  11   8   1      298.50      278.20     21.15 o 
  12   8   1      217.92      263.53     19.14 o 
  13   8   1       12.91       15.96      2.08 o 
  14   8   1       18.32       41.27     17.30 o 
  15   8   1       78.03       77.50     10.14 o 
  16   8   1       19.91       17.94     10.61 o 
  17   8   1       20.80       17.96      5.40 o 
 -17   9   1        6.65       13.94      4.05 o 
 -16   9   1       19.43       17.00      5.67 o 
 -15   9   1       86.15       77.07      0.68 o 
 -14   9   1       12.55       25.98      8.88 o 
 -13   9   1       42.34       40.47      9.61 o 
 -12   9   1      501.24      434.79     16.84 o 
 -11   9   1      253.41      261.21      7.43 o 
 -10   9   1      331.16      311.04     23.84 o 
  -9   9   1       24.95       25.54      3.19 o 
  -8   9   1      254.17      275.53     17.58 o 
  -7   9   1       67.84       84.78      9.55 o 
  -6   9   1     1119.76     1083.94     46.77 o 
  -5   9   1      176.79      195.28      7.21 o 
  -4   9   1      515.56      483.87      9.17 o 
  -3   9   1      339.55      316.67      6.72 o 
  -2   9   1      277.97      307.27      9.46 o 
  -1   9   1       15.16       34.27     11.20 o 
   0   9   1      331.80      324.51      7.35 o 
   1   9   1      377.12      350.04      8.40 o 
   2   9   1     1371.70     1296.39     85.58 o 
   3   9   1     1691.18     1585.51     57.29 o 
   4   9   1      188.03      194.10     14.38 o 
   5   9   1      550.41      519.19     14.83 o 
   6   9   1       91.68       80.18      6.01 o 
   7   9   1      437.05      414.32      2.43 o 
   8   9   1      517.51      542.12     14.94 o 
   9   9   1      310.79      327.13     12.28 o 
  10   9   1       16.56       28.75      5.21 o 
  11   9   1       24.05       36.66     10.30 o 
  12   9   1       48.68       68.81     20.19 o 
  13   9   1        0.45        1.64     10.08 o 
  14   9   1       51.45       57.91     15.30 o 
  15   9   1        3.16        5.42     13.37 o 
  16   9   1        2.66       15.93     14.08 o 
  17   9   1       18.20       22.22     17.68 o 
 -17  10   1       20.04       27.14     10.33 o 
 -16  10   1        0.70        6.29     19.11 o 
 -15  10   1       77.05       82.49     18.74 o 
 -14  10   1        0.31        3.35      9.22 o 
 -13  10   1       83.58       75.64      4.86 o 
 -12  10   1       11.29       12.03      2.33 o 
 -11  10   1       38.34       38.74      6.36 o 
 -10  10   1      111.84      135.12     12.52 o 
  -9  10   1      311.62      320.33      8.51 o 
  -8  10   1        4.12       16.50      9.85 o 
  -7  10   1      630.18      593.59      9.75 o 
  -6  10   1      134.77      140.25     10.64 o 
  -5  10   1        6.23       10.63      4.77 o 
  -4  10   1       38.60       47.50      7.43 o 
  -3  10   1      580.50      521.40      7.68 o 
  -2  10   1      160.22      161.65      9.15 o 
  -1  10   1      393.02      380.61      6.36 o 
   0  10   1      260.82      234.40     15.16 o 
   1  10   1     4368.12     4015.66     18.77 o 
   2  10   1     1515.30     1502.31     47.51 o 
   3  10   1     4870.15     4569.49     34.89 o 
   4  10   1       83.18       84.73     17.75 o 
   5  10   1     1482.65     1330.03     95.37 o 
   6  10   1      181.98      195.87      6.45 o 
   7  10   1       13.17       12.06      5.53 o 
   8  10   1      199.66      195.61      9.03 o 
   9  10   1      221.82      214.67     13.77 o 
  10  10   1       53.95       68.63     10.75 o 
  11  10   1        1.07        7.81      3.65 o 
  12  10   1        7.76       21.30     16.29 o 
  13  10   1       17.94       26.17      8.46 o 
  14  10   1       23.64       26.85     10.02 o 
  15  10   1       21.19       38.91     17.52 o 
  16  10   1        8.76       17.00     22.97 o 
 -17  11   1       40.13       56.84     21.35 o 
 -16  11   1        9.61        9.09      0.62 o 
 -15  11   1        3.99        3.67      4.00 o 
 -14  11   1       36.07       49.32     12.82 o 
 -13  11   1       42.67       49.67     20.02 o 
 -12  11   1      234.49      246.60     21.58 o 
 -11  11   1      250.20      261.60     17.52 o 
 -10  11   1      565.96      502.79     16.96 o 
  -9  11   1      612.13      615.24     17.59 o 
  -8  11   1      295.26      305.88      7.89 o 
  -7  11   1       56.18       61.36      5.28 o 
  -6  11   1      423.98      418.82     12.68 o 
  -5  11   1     1167.67     1112.16     71.49 o 
  -4  11   1       17.62       22.99      5.60 o 
  -3  11   1        7.88       12.29      4.46 o 
  -2  11   1      391.32      392.11      4.94 o 
  -1  11   1      256.65      258.25      8.44 o 
   0  11   1      868.16      806.47     13.36 o 
   1  11   1      708.55      661.28      8.33 o 
   2  11   1       79.33       90.01     21.16 o 
   3  11   1     1388.35     1318.68     77.79 o 
   4  11   1     1272.64     1183.21     33.59 o 
   5  11   1      452.48      457.84     11.82 o 
   6  11   1      772.73      710.30     21.27 o 
   7  11   1      406.02      406.30      6.56 o 
   8  11   1       18.67       38.00     11.39 o 
   9  11   1       28.46       37.66      7.55 o 
  10  11   1       11.32       11.31      2.84 o 
  11  11   1       31.34       29.74      4.93 o 
  12  11   1       56.44       56.50      4.92 o 
  13  11   1        5.43       13.92      7.87 o 
  14  11   1        6.06       15.96     10.99 o 
  15  11   1       33.02       27.64      0.25 o 
  16  11   1       13.58       18.68     21.54 o 
 -16  12   1        1.65        4.79     10.15 o 
 -15  12   1       58.31       61.55     14.30 o 
 -14  12   1       58.50       64.93     12.13 o 
 -13  12   1       25.31       44.63     16.18 o 
 -12  12   1      422.22      391.57     18.15 o 
 -11  12   1      196.96      206.02     16.75 o 
 -10  12   1      217.71      208.45     25.03 o 
  -9  12   1      351.81      350.97     13.12 o 
  -8  12   1      558.78      516.47     11.86 o 
  -7  12   1      201.58      192.35     12.00 o 
  -6  12   1      277.41      299.19      8.73 o 
  -5  12   1      174.41      155.89     19.48 o 
  -4  12   1       17.74       36.75      8.41 o 
  -3  12   1       18.46       21.64      5.15 o 
  -2  12   1      805.50      752.28     17.14 o 
  -1  12   1      740.31      721.85     14.52 o 
   0  12   1      765.09      728.70     16.74 o 
   1  12   1      841.00      763.96      6.75 o 
   2  12   1      507.39      460.04     12.36 o 
   3  12   1      664.56      617.00     24.08 o 
   4  12   1      817.39      810.86     12.17 o 
   5  12   1      126.84      142.43      9.48 o 
   6  12   1      738.14      692.50      8.53 o 
   7  12   1       44.33       42.98      7.06 o 
   8  12   1       71.84       88.36     10.20 o 
   9  12   1       67.24       66.42      7.80 o 
  10  12   1      154.52      187.89     12.78 o 
  11  12   1       65.98       64.51      5.84 o 
  12  12   1       29.74       40.17      5.79 o 
  13  12   1       30.26       29.73      4.36 o 
  14  12   1        0.08        3.55      7.10 o 
  15  12   1       30.61       39.72     36.17 o 
  16  12   1        3.09        4.17      7.10 o 
 -16  13   1       43.60       44.64     11.83 o 
 -15  13   1       51.36       52.92      4.08 o 
 -14  13   1       18.52       26.68      7.91 o 
 -13  13   1       48.34       62.58     15.36 o 
 -12  13   1      398.09      361.69     18.46 o 
 -11  13   1       20.82       30.61     10.57 o 
 -10  13   1      279.16      320.71     23.93 o 
  -9  13   1      368.59      361.77      8.56 o 
  -8  13   1      378.39      380.93     11.72 o 
  -7  13   1       75.22       88.45     19.27 o 
  -6  13   1      340.11      307.78     16.21 o 
  -5  13   1       18.52       28.14      5.44 o 
  -4  13   1      131.03      175.71     15.22 o 
  -3  13   1       49.84       49.38      4.39 o 
  -2  13   1       23.79       31.97      5.29 o 
  -1  13   1      232.98      225.70     19.42 o 
   0  13   1        4.60       16.63      8.94 o 
   1  13   1      135.95      161.19     19.95 o 
   2  13   1     1468.92     1400.51     67.08 o 
   3  13   1      198.80      215.90      8.03 o 
   4  13   1      940.81      925.65     33.24 o 
   5  13   1      298.78      287.82     15.58 o 
   6  13   1      133.14      129.78     10.45 o 
   7  13   1      192.22      187.74      5.14 o 
   8  13   1       99.60       94.90      5.08 o 
   9  13   1       28.63       31.81      4.08 o 
  10  13   1       18.43       23.91      9.03 o 
  11  13   1       22.80       28.75      7.86 o 
  12  13   1       32.22       39.03      5.26 o 
  13  13   1       46.35       46.01      6.97 o 
  14  13   1       41.87       46.63      9.40 o 
  15  13   1       23.31       42.58     16.68 o 
  16  13   1       31.42       42.21     16.31 o 
 -16  14   1       18.46       38.10     19.11 o 
 -15  14   1       51.71       54.68      6.69 o 
 -14  14   1        4.50       10.28     16.74 o 
 -13  14   1       13.91       27.66     13.99 o 
 -12  14   1      123.09      164.05     14.10 o 
 -11  14   1       67.16      100.22     20.54 o 
 -10  14   1       55.73       51.34     13.45 o 
  -9  14   1      203.09      204.55      5.79 o 
  -8  14   1      107.48      108.77     14.02 o 
  -7  14   1      215.83      214.29     16.80 o 
  -6  14   1      250.42      291.73     12.28 o 
  -5  14   1       17.22       28.44      5.17 o 
  -4  14   1       15.05       25.79      7.67 o 
  -3  14   1       91.48       85.48      9.57 o 
  -2  14   1      263.45      252.94     12.51 o 
  -1  14   1      105.91      142.35     18.95 o 
   0  14   1      529.33      537.57      8.27 o 
   1  14   1      188.33      226.09      7.98 o 
   2  14   1      404.45      396.70     15.32 o 
   3  14   1       46.48       45.45      3.53 o 
   4  14   1      124.58      157.42      6.69 o 
   5  14   1      132.96      130.60      7.42 o 
   6  14   1      250.66      260.19      9.87 o 
   7  14   1      183.67      203.77     13.73 o 
   8  14   1       82.65       79.51      3.07 o 
   9  14   1       52.10       59.98     12.60 o 
  10  14   1        3.19        6.15      6.47 o 
  11  14   1        7.06        9.53     22.43 o 
  12  14   1        2.56        6.67      8.40 o 
  13  14   1       10.43        7.84     18.05 o 
  14  14   1       11.74       25.65     13.20 o 
  15  14   1       23.27       35.11     22.35 o 
 -16  15   1        4.56       11.21     30.44 o 
 -15  15   1       89.78       88.23     19.50 o 
 -14  15   1       20.80       22.15      6.38 o 
 -13  15   1       35.24       42.88      7.36 o 
 -12  15   1       44.05       59.40     13.51 o 
 -11  15   1      344.30      335.65     18.67 o 
 -10  15   1      245.40      257.13      9.87 o 
  -9  15   1      313.51      268.80     14.65 o 
  -8  15   1       40.57       61.26     13.64 o 
  -7  15   1      484.87      461.84     14.01 o 
  -6  15   1      244.90      232.72      6.22 o 
  -5  15   1      220.25      185.07     26.90 o 
  -4  15   1      227.97      257.11     11.75 o 
  -3  15   1      368.25      341.81     12.80 o 
  -2  15   1      328.26      333.39      9.68 o 
  -1  15   1      423.15      403.29      5.40 o 
   0  15   1       73.24       81.08     12.21 o 
   1  15   1      183.47      183.58     11.59 o 
   2  15   1      193.34      215.49      6.22 o 
   3  15   1      195.53      212.26     11.45 o 
   4  15   1      355.81      376.73      9.61 o 
   5  15   1      279.37      276.81     12.90 o 
   6  15   1       60.18       67.08      6.69 o 
   7  15   1      181.47      224.05     12.08 o 
   8  15   1       86.27       83.43      7.38 o 
   9  15   1       57.04       46.60      7.01 o 
  10  15   1       19.97       25.53     16.08 o 
  11  15   1       33.50       35.04      4.17 o 
  12  15   1       19.73       28.40      8.49 o 
  13  15   1       12.74       33.93     18.93 o 
  14  15   1        2.89        7.28      2.24 o 
  15  15   1       14.75       34.18     36.54 o 
 -15  16   1       25.84       43.62     10.19 o 
 -14  16   1        7.97       23.01      6.85 o 
 -13  16   1       79.07       79.94     12.10 o 
 -12  16   1       11.20       16.10      6.36 o 
 -11  16   1        5.30       27.27     12.56 o 
 -10  16   1       69.01       77.15     10.57 o 
  -9  16   1      201.83      171.73     11.91 o 
  -8  16   1      367.85      348.31      8.75 o 
  -7  16   1      491.01      486.23      6.83 o 
  -6  16   1      189.83      195.77     10.49 o 
  -5  16   1      418.64      400.46     15.71 o 
  -4  16   1      123.73      142.50      7.69 o 
  -3  16   1      373.53      337.57     19.55 o 
  -2  16   1      152.68      179.76      9.22 o 
  -1  16   1      167.28      171.87      5.56 o 
   0  16   1       17.94       32.54      8.66 o 
   1  16   1      338.51      314.54      4.54 o 
   2  16   1        4.17       20.78      8.32 o 
   3  16   1      166.32      186.80      5.84 o 
   4  16   1       32.05       30.38      6.96 o 
   5  16   1      165.15      157.67     18.30 o 
   6  16   1       25.04       40.85     11.12 o 
   7  16   1       11.25        7.47      5.41 o 
   8  16   1      117.11      150.76     12.54 o 
   9  16   1        3.48       10.20     17.75 o 
  10  16   1       85.50       82.63     23.30 o 
  11  16   1       15.38       36.30     13.42 o 
  12  16   1        2.41        5.98      8.72 o 
  13  16   1        6.19       15.00     18.93 o 
  14  16   1       14.94       16.37      1.25 o 
  15  16   1        0.64        5.79     21.54 o 
 -15  17   1       13.26       16.31      3.37 o 
 -14  17   1       17.06       24.78      6.92 o 
 -13  17   1       47.09       53.84     10.71 o 
 -12  17   1       39.29       44.13      8.73 o 
 -11  17   1      101.16       95.04      7.07 o 
 -10  17   1      242.11      218.51     24.75 o 
  -9  17   1       64.82       58.40      3.27 o 
  -8  17   1      366.57      366.54     15.69 o 
  -7  17   1       16.81       15.36      5.40 o 
  -6  17   1        2.92       16.19      8.53 o 
  -5  17   1      120.73      136.46      8.88 o 
  -4  17   1       36.71       42.62      6.55 o 
  -3  17   1       53.46       51.63      5.60 o 
  -2  17   1      854.54      766.94     18.79 o 
  -1  17   1       88.11       85.90     15.50 o 
   0  17   1      132.75      130.90     19.77 o 
   1  17   1      213.26      217.10     12.76 o 
   2  17   1      286.21      257.78     14.53 o 
   3  17   1      228.02      221.83     12.50 o 
   4  17   1      337.87      286.56     15.25 o 
   5  17   1       22.82       28.45      2.96 o 
   6  17   1      136.05      125.72     36.60 o 
   7  17   1       33.00       44.84      5.36 o 
   8  17   1      118.98      115.63      8.70 o 
   9  17   1       53.24       52.52     13.69 o 
  10  17   1      108.90      114.61      2.73 o 
  11  17   1        1.29        7.77      6.23 o 
  12  17   1        0.75        1.33      1.43 o 
  13  17   1        4.67        6.63      7.61 o 
  14  17   1       19.88       26.52      7.53 o 
  15  17   1        0.97        3.55     29.82 o 
 -15  18   1        1.23       12.48      9.57 o 
 -14  18   1       38.01       41.23      8.01 o 
 -13  18   1        8.32       10.34      3.14 o 
 -12  18   1       68.69       77.76     12.88 o 
 -11  18   1      109.41       99.31      5.60 o 
 -10  18   1       55.04       59.02      6.72 o 
  -9  18   1       81.25      104.10     16.03 o 
  -8  18   1      585.33      539.79     15.18 o 
  -7  18   1      262.91      249.38      3.26 o 
  -6  18   1      188.68      172.19     17.60 o 
  -5  18   1        4.99       14.01      9.03 o 
  -4  18   1      116.04      151.30     11.09 o 
  -3  18   1      160.43      191.12      8.18 o 
  -2  18   1       65.56       59.32      4.60 o 
  -1  18   1       10.44       28.31     13.30 o 
   0  18   1       14.29       35.06     12.95 o 
   1  18   1      146.10      149.24      9.43 o 
   2  18   1       34.76       36.76      8.14 o 
   3  18   1      168.42      208.17     11.09 o 
   4  18   1       55.73       54.81      3.89 o 
   5  18   1       33.04       37.17      5.10 o 
   6  18   1      159.13      163.23     10.23 o 
   7  18   1       78.58       77.75      4.16 o 
   8  18   1      107.65      158.70     21.27 o 
   9  18   1       30.77       33.51     12.05 o 
  10  18   1        0.48        3.53      3.99 o 
  11  18   1       28.58       45.80     13.01 o 
  12  18   1       11.51       13.97     21.78 o 
  13  18   1       17.87       42.09     23.67 o 
  14  18   1       38.18       43.45      7.53 o 
 -15  19   1        3.34       26.52     32.50 o 
 -14  19   1        4.59       10.38      9.53 o 
 -13  19   1       20.07       28.13     11.90 o 
 -12  19   1       14.81       20.19     11.33 o 
 -11  19   1       13.68       31.41     10.86 o 
 -10  19   1        0.06        1.64     12.44 o 
  -9  19   1      184.35      169.15     43.83 o 
  -8  19   1      105.43      109.93      9.71 o 
  -7  19   1      618.37      543.43      8.67 o 
  -6  19   1       11.29       17.02     11.37 o 
  -5  19   1      488.40      447.20     15.56 o 
  -4  19   1      132.89      132.28     11.28 o 
  -3  19   1       59.36       59.50      6.37 o 
  -2  19   1       40.49       49.96      8.40 o 
  -1  19   1       28.38       42.18      7.90 o 
   0  19   1       12.02       21.76      4.32 o 
   1  19   1      224.22      240.36     12.56 o 
   2  19   1       16.56       27.46      7.56 o 
   3  19   1      149.15      135.67     32.78 o 
   4  19   1       51.96       47.72      2.42 o 
   5  19   1      105.31      137.12     32.78 o 
   6  19   1       25.03       45.12     17.92 o 
   7  19   1       88.79      100.80      4.49 o 
   8  19   1       19.89       45.12     17.20 o 
   9  19   1       33.93       31.19     10.68 o 
  10  19   1       30.30       25.98      6.72 o 
  11  19   1       21.80       27.36      9.28 o 
  12  19   1        2.73        6.06      4.58 o 
  13  19   1       15.01       28.98     10.27 o 
  14  19   1       46.56       38.66      5.10 o 
 -14  20   1       32.24       36.77      8.63 o 
 -13  20   1       89.71       85.66      9.02 o 
 -12  20   1        9.57       21.30      6.97 o 
 -11  20   1        0.12        0.61      3.35 o 
 -10  20   1       49.03       66.16     15.30 o 
  -9  20   1      162.63      196.26     15.24 o 
  -8  20   1      166.87      224.15     13.00 o 
  -7  20   1      222.98      217.16     30.12 o 
  -6  20   1       43.49       39.47      1.50 o 
  -5  20   1      244.57      259.94     17.26 o 
  -4  20   1      114.51      113.94     23.31 o 
  -3  20   1      112.58      133.50     15.84 o 
  -2  20   1      120.82      114.99      5.21 o 
  -1  20   1      131.97      131.09     20.31 o 
   0  20   1       65.12       68.32      9.33 o 
   1  20   1       56.80       59.62      8.24 o 
   2  20   1       20.39       18.98      9.96 o 
   3  20   1        1.67        2.28      1.79 o 
   4  20   1       15.84       20.76      8.20 o 
   5  20   1        6.21       27.23     11.93 o 
   6  20   1       38.05       44.51     15.07 o 
   7  20   1        7.82       12.17      3.76 o 
   8  20   1        1.55       17.58     13.46 o 
   9  20   1       51.20       39.05     23.62 o 
  10  20   1        7.50       25.54      9.84 o 
  11  20   1       11.46       20.53      7.79 o 
  12  20   1       37.40       54.43     16.75 o 
  13  20   1        7.11        6.58     12.47 o 
  14  20   1        0.40        2.12      5.48 o 
 -14  21   1       12.01       12.89      1.00 o 
 -13  21   1       40.20       41.46     10.67 o 
 -12  21   1       26.47       25.72      1.79 o 
 -11  21   1       16.14       22.34      4.20 o 
 -10  21   1      147.91      166.99     10.57 o 
  -9  21   1       11.62       11.49      2.18 o 
  -8  21   1       32.85       45.20     15.31 o 
  -7  21   1      133.10      172.82     14.04 o 
  -6  21   1      174.54      190.92     10.23 o 
  -5  21   1       64.79       59.76      3.82 o 
  -4  21   1       94.08       91.05      5.23 o 
  -3  21   1       98.24      102.92     11.07 o 
  -2  21   1      156.24      142.45     24.88 o 
  -1  21   1       48.17       52.62     10.86 o 
   0  21   1       33.13       34.74      8.00 o 
   1  21   1       81.12       72.70      7.22 o 
   2  21   1      311.23      277.97      4.14 o 
   3  21   1        7.90       16.52      4.35 o 
   4  21   1      390.60      349.92     20.94 o 
   5  21   1       58.69       57.63      8.53 o 
   6  21   1       20.60       36.24     13.20 o 
   7  21   1       26.76       27.23      5.73 o 
   8  21   1      136.08      159.76     19.30 o 
   9  21   1        7.88       16.46      5.85 o 
  10  21   1      175.28      153.43      9.81 o 
  11  21   1       19.15       27.66      9.00 o 
  12  21   1        5.83       17.59     15.15 o 
  13  21   1       18.11       33.86     13.74 o 
 -13  22   1       72.21       57.18      2.65 o 
 -12  22   1       36.60       41.97      8.09 o 
 -11  22   1       55.70       53.04      5.70 o 
 -10  22   1       28.65       33.52      5.44 o 
  -9  22   1       34.50       33.92      1.31 o 
  -8  22   1       22.06       41.31     14.30 o 
  -7  22   1      120.30      136.39     13.60 o 
  -6  22   1       98.20      102.41      8.07 o 
  -5  22   1       80.84       78.03      7.99 o 
  -4  22   1       61.92       76.67     11.33 o 
  -3  22   1      307.22      313.20     16.67 o 
  -2  22   1       76.20       75.71     10.42 o 
  -1  22   1       86.93       79.27      5.36 o 
   0  22   1      431.66      365.55     12.80 o 
   1  22   1      124.20      110.59     24.28 o 
   2  22   1      123.30      122.92     11.85 o 
   3  22   1       47.82       40.21     10.71 o 
   4  22   1       80.87       89.56      8.24 o 
   5  22   1       80.04       72.85     15.34 o 
   6  22   1      195.31      197.36     20.92 o 
   7  22   1      146.36      153.50      9.65 o 
   8  22   1       75.91       78.32     15.94 o 
   9  22   1      110.48       93.51     12.08 o 
  10  22   1        7.19       21.53     11.84 o 
  11  22   1       14.76       18.56      9.22 o 
  12  22   1       23.71       31.44     13.41 o 
  13  22   1        9.24       26.77     11.26 o 
 -13  23   1       68.85       60.64      2.68 o 
 -12  23   1       76.33       58.31     14.91 o 
 -11  23   1      129.74      129.38     23.08 o 
 -10  23   1        8.89       12.34     17.73 o 
  -9  23   1       60.53       52.18     21.83 o 
  -8  23   1       36.28       36.00      3.59 o 
  -7  23   1        4.71       12.50     10.16 o 
  -6  23   1      154.52      151.15      7.70 o 
  -5  23   1       14.19       20.55      5.72 o 
  -4  23   1       79.23       77.63      7.38 o 
  -3  23   1       31.47       37.03      6.54 o 
  -2  23   1      204.66      211.38     15.65 o 
  -1  23   1       45.66       59.78      7.12 o 
   0  23   1        5.19        9.43      3.36 o 
   1  23   1      129.86      120.35     18.03 o 
   2  23   1       69.07       63.33      2.36 o 
   3  23   1      124.80      137.57      9.96 o 
   4  23   1       13.97       35.72     17.84 o 
   5  23   1       95.07      138.43     37.04 o 
   6  23   1       11.27       22.00      5.75 o 
   7  23   1      139.96      132.41     14.29 o 
   8  23   1        9.73       17.24     28.26 o 
   9  23   1       27.45       41.15     22.97 o 
  10  23   1       18.15       25.84     13.20 o 
  11  23   1        8.46       21.73     13.63 o 
  12  23   1        4.58        6.16      9.34 o 
 -12  24   1       38.12       33.56      0.44 o 
 -11  24   1       37.98       46.31     21.90 o 
 -10  24   1       36.07       44.99     11.88 o 
  -9  24   1       54.25       58.90      8.40 o 
  -8  24   1       70.88       74.06      8.92 o 
  -7  24   1       25.88       25.48      4.20 o 
  -6  24   1      160.20      146.99     30.43 o 
  -5  24   1        7.56       16.67      8.40 o 
  -4  24   1        1.30        2.02      0.65 o 
  -3  24   1       29.70       44.19     12.70 o 
  -2  24   1       30.25       27.82      3.05 o 
  -1  24   1       27.10       29.64     13.27 o 
   0  24   1      101.89      104.07     15.65 o 
   1  24   1      261.93      283.22     12.52 o 
   2  24   1       91.27       83.73      6.44 o 
   3  24   1       18.88       33.46      9.70 o 
   4  24   1       57.18       63.53     15.31 o 
   5  24   1       42.42       42.04      5.73 o 
   6  24   1       23.88       37.87     11.27 o 
   7  24   1       23.94       29.76      6.47 o 
   8  24   1       28.71       49.24     25.84 o 
   9  24   1        6.64       11.89     37.17 o 
  10  24   1       23.50       30.32      9.77 o 
  11  24   1       41.55       48.50      9.59 o 
 -11  25   1        8.03       36.54     26.02 o 
 -10  25   1       54.63       47.17      6.54 o 
  -9  25   1       85.34       75.99      3.64 o 
  -8  25   1       16.99       19.98      8.89 o 
  -7  25   1       28.55       38.35      6.54 o 
  -6  25   1       13.33       12.49      6.97 o 
  -5  25   1       61.15       65.40     10.55 o 
  -4  25   1       31.94       45.23     12.65 o 
  -3  25   1       69.99       60.69     10.02 o 
  -2  25   1       16.55       16.56      8.25 o 
  -1  25   1       48.35       50.65      5.47 o 
   0  25   1        0.48        6.85      7.08 o 
   1  25   1       22.03       36.45      6.70 o 
   2  25   1      237.45      266.30     12.46 o 
   3  25   1       11.80       15.20      5.19 o 
   4  25   1       54.22       47.62      6.29 o 
   5  25   1       19.97       18.56      9.09 o 
   6  25   1       21.79       29.68     10.16 o 
   7  25   1       20.69       21.98      5.48 o 
   8  25   1       22.20       44.76     24.22 o 
   9  25   1        0.18        1.99      7.72 o 
  10  25   1       16.92       23.22     10.15 o 
  -9  26   1      122.42      137.46      8.65 o 
  -8  26   1      153.66      174.06     26.89 o 
  -7  26   1      220.32      215.34     33.49 o 
  -6  26   1       33.75       40.62      6.75 o 
  -5  26   1       13.98       35.15     19.44 o 
  -4  26   1       22.42       28.84      4.48 o 
  -3  26   1       14.27       18.45      4.57 o 
  -2  26   1       40.82       55.97     14.10 o 
  -1  26   1        4.56        9.95     13.06 o 
   0  26   1        0.03        7.73      7.61 o 
   1  26   1       18.06       22.55      3.75 o 
   2  26   1        6.41       16.85     12.56 o 
   3  26   1        9.13       16.86     12.38 o 
   4  26   1        5.93       20.17     19.79 o 
   5  26   1       15.91       10.82     24.11 o 
   6  26   1       14.43       41.37     20.18 o 
   7  26   1       39.34       43.64     24.78 o 
   8  26   1       47.08       56.03     17.87 o 
   9  26   1       10.68       22.04     32.93 o 
  -8  27   1        2.94        5.60      6.10 o 
  -7  27   1        5.78       17.93      9.77 o 
  -6  27   1       79.38       69.84     11.87 o 
  -5  27   1       22.89       33.66     13.47 o 
  -4  27   1        0.52        2.77      7.87 o 
  -3  27   1       12.84       34.63     12.15 o 
  -2  27   1       10.47       14.04      6.69 o 
  -1  27   1       10.43       20.57      5.92 o 
   0  27   1       21.22       29.41      4.44 o 
   1  27   1       69.49       75.22     11.27 o 
   2  27   1        5.37       12.60      5.96 o 
   3  27   1       10.18       11.29     22.02 o 
   4  27   1       19.59       21.99      8.90 o 
   5  27   1        7.49       20.41      5.90 o 
   6  27   1        0.51        5.29      7.53 o 
   7  27   1       19.60       26.96     13.20 o 
   8  27   1        8.29       33.43     27.64 o 
  -7  28   1       11.36       15.63     36.73 o 
  -6  28   1       12.99       17.87     27.58 o 
  -5  28   1      146.06      134.83      7.71 o 
  -4  28   1       14.74       26.58      6.68 o 
  -3  28   1       11.60       18.99     25.99 o 
  -2  28   1        0.88        1.03      9.03 o 
  -1  28   1       45.91       46.57      6.32 o 
   0  28   1        1.49        7.69      2.24 o 
   1  28   1       57.32       63.27      8.07 o 
   2  28   1       14.46       22.16      4.45 o 
   3  28   1       13.20       19.02      5.23 o 
   4  28   1       20.04       19.90      8.46 o 
   5  28   1        9.36       10.33     19.24 o 
   6  28   1        9.46       28.64     14.82 o 
  -6  29   1       12.62       24.47     10.58 o 
  -5  29   1        3.47        6.43      5.88 o 
  -4  29   1        3.26        9.38     12.13 o 
  -3  29   1       14.62       13.28      7.03 o 
  -2  29   1       28.29       35.87     11.28 o 
  -1  29   1       34.12       31.66      5.83 o 
   0  29   1        6.15       25.53     20.45 o 
   1  29   1        2.22       10.40      5.09 o 
   2  29   1       27.13       27.01     11.13 o 
   3  29   1       27.28       31.54      7.35 o 
   4  29   1       36.78       30.93     12.20 o 
   5  29   1        2.79        9.56      3.02 o 
  -5  30   1        1.40        4.17     25.77 o 
  -4  30   1       41.53       47.36     17.53 o 
  -3  30   1        3.62       25.46     12.89 o 
  -2  30   1       59.65       68.16      9.26 o 
  -1  30   1        9.45        9.49     19.41 o 
   0  30   1        8.00       10.18     18.20 o 
   1  30   1       68.10       46.98      4.25 o 
   2  30   1        1.35        1.96      4.76 o 
   3  30   1        2.90        5.23      9.40 o 
   4  30   1       40.85       38.41     12.64 o 
   5  30   1       40.83       39.91     19.30 o 
  -3  31   1       31.53       29.88      9.59 o 
  -2  31   1        7.12        8.94     10.68 o 
  -1  31   1       21.96       22.82      3.95 o 
   0  31   1       69.67       53.66     19.73 o 
   1  31   1       14.59       35.11     36.98 o 
   2  31   1        7.14       10.65     16.25 o 
   3  31   1       10.36       10.96     27.02 o 
 -18   0   2        0.39        5.29     19.49 o 
 -17   0   2       14.46       21.23      9.15 o 
 -16   0   2       85.72       85.66      4.98 o 
 -15   0   2       21.00       33.12     28.45 o 
 -14   0   2       96.36      105.69     11.01 o 
 -13   0   2        2.94        9.41      3.42 o 
 -12   0   2       41.73       48.04      8.15 o 
 -11   0   2       16.87       15.90     14.54 o 
 -10   0   2       12.83       17.64      4.13 o 
  -9   0   2      183.21      261.50     20.91 o 
  -8   0   2     1464.47     1483.87     23.50 o 
  -7   0   2       33.33       34.24      7.25 o 
  -6   0   2       41.15       39.87     11.21 o 
  -5   0   2       10.08       32.24     23.32 o 
  -4   0   2      391.47      455.60     19.06 o 
  -3   0   2      367.55      350.01     13.25 o 
  -2   0   2     4281.56     4154.98     26.40 o 
  -1   0   2        1.42       23.97     31.25 o 
   1   0   2     1296.83     1256.58     44.79 o 
   2   0   2     1041.87      990.19    146.27 o 
   3   0   2      222.87      212.30     10.35 o 
   4   0   2      380.05      372.38     12.70 o 
   5   0   2      318.45      271.84     25.34 o 
   6   0   2      457.02      489.86     14.37 o 
   7   0   2      168.02      222.11     14.72 o 
   8   0   2     3045.19     2743.30      1.06 o 
   9   0   2      458.88      437.71     22.91 o 
  10   0   2      122.21      177.55     19.55 o 
  11   0   2       82.71       92.45     21.79 o 
  12   0   2       23.16       41.71     35.55 o 
  13   0   2       33.46       43.95     20.73 o 
  14   0   2        0.01        0.31      1.25 o 
  15   0   2       48.67       71.41     33.31 o 
  16   0   2        4.36       12.58      7.53 o 
  17   0   2       32.15       45.45     31.25 o 
 -18   1   2        7.96       37.62     17.67 o 
 -17   1   2        9.44       26.65     21.43 o 
 -16   1   2        5.88        6.44     13.12 o 
 -15   1   2       43.99       56.45      9.24 o 
 -14   1   2       71.93       71.08      5.44 o 
 -13   1   2       20.10       29.20     10.42 o 
 -12   1   2       22.09       20.34      3.00 o 
 -11   1   2        5.80        4.15      6.89 o 
 -10   1   2       65.07       62.22      4.94 o 
  -9   1   2      210.14      220.16      7.18 o 
  -8   1   2       86.39       84.35      7.12 o 
  -7   1   2     1660.25     1598.53     22.56 o 
  -6   1   2     1008.05      937.12     15.77 o 
  -5   1   2      364.58      369.72     19.43 o 
  -4   1   2      368.87      340.81      9.45 o 
  -3   1   2     1580.61     1530.09     61.71 o 
  -2   1   2     1005.00      989.30     19.33 o 
  -1   1   2      563.63      553.02     12.67 o 
   0   1   2      733.08      774.76     29.07 o 
   1   1   2     2154.70     2080.56     54.51 o 
   2   1   2      574.29      577.67     18.67 o 
   3   1   2      600.38      590.88     10.94 o 
   4   1   2      175.71      239.97     12.56 o 
   5   1   2      454.38      422.18      9.87 o 
   6   1   2     6987.04     6327.99     60.55 o 
   7   1   2     1421.61     1336.13     44.79 o 
   8   1   2      186.16      221.95     33.40 o 
   9   1   2      507.49      470.16     34.86 o 
  10   1   2      756.06      714.42     20.26 o 
  11   1   2       66.02       65.42      7.79 o 
  12   1   2       40.14       46.47     16.89 o 
  13   1   2        3.19        8.88     11.19 o 
  14   1   2       35.96       46.26     18.56 o 
  15   1   2        4.97       20.22      9.22 o 
  16   1   2       14.20       14.13      7.56 o 
  17   1   2        6.82        4.47     10.81 o 
 -18   2   2        4.32       13.48     12.45 o 
 -17   2   2        1.81       16.08      7.28 o 
 -16   2   2       11.86       14.13      8.48 o 
 -15   2   2       98.91       91.27      4.40 o 
 -14   2   2       42.32       39.14      5.43 o 
 -13   2   2        6.23        9.12      1.60 o 
 -12   2   2       90.37       80.38      5.91 o 
 -11   2   2      197.78      192.35     31.53 o 
 -10   2   2       92.62       92.17      5.51 o 
  -9   2   2      981.69      972.53     12.98 o 
  -8   2   2      133.16      135.22      7.49 o 
  -7   2   2      926.55      898.93      7.06 o 
  -6   2   2      436.74      469.39     13.13 o 
  -5   2   2     1547.46     1496.54     26.15 o 
  -4   2   2      373.18      377.42     12.50 o 
  -3   2   2      308.95      320.91      8.84 o 
  -2   2   2      173.83      210.17      7.85 o 
  -1   2   2      414.64      411.14     18.54 o 
   0   2   2      350.46      377.02      9.51 o 
   1   2   2     1605.09     1528.61     48.97 o 
   2   2   2     1918.94     1887.38     37.00 o 
   3   2   2      829.78      806.00     13.47 o 
   4   2   2      267.48      253.25     24.74 o 
   5   2   2      487.57      466.81     17.56 o 
   6   2   2     1730.42     1718.77     18.34 o 
   7   2   2     1218.08     1311.41     33.80 o 
   8   2   2      654.51      630.05     13.73 o 
   9   2   2        7.64        7.22      4.08 o 
  10   2   2       43.58       42.50     11.11 o 
  11   2   2      179.33      225.05     17.01 o 
  12   2   2       36.63       38.48      4.76 o 
  13   2   2       47.73       54.76      9.33 o 
  14   2   2       14.74       17.69      3.89 o 
  15   2   2       10.82        9.48     14.66 o 
  16   2   2       21.21       18.08      4.22 o 
  17   2   2       12.54       16.57     18.48 o 
 -18   3   2        3.60        5.35     13.20 o 
 -17   3   2       24.63       30.52      6.96 o 
 -16   3   2       14.42       13.72      5.35 o 
 -15   3   2       56.84       66.64     13.35 o 
 -14   3   2       17.05       13.47      3.88 o 
 -13   3   2       13.92       20.82      3.90 o 
 -12   3   2       56.16       47.76      4.48 o 
 -11   3   2      172.97      147.13     32.89 o 
 -10   3   2        7.76        9.34      6.67 o 
  -9   3   2      187.97      211.31     12.94 o 
  -8   3   2       37.55       46.25     11.36 o 
  -7   3   2     1361.52     1328.00     38.85 o 
  -6   3   2       38.94       53.14     15.24 o 
  -5   3   2      883.16      842.06     12.03 o 
  -4   3   2     2877.69     2717.38     51.58 o 
  -3   3   2      279.38      280.89      5.66 o 
  -2   3   2      645.61      623.50     11.85 o 
  -1   3   2      360.45      371.14     16.76 o 
   0   3   2      126.22      131.03     10.94 o 
   1   3   2     3298.25     3141.51     16.96 o 
   2   3   2     2691.73     2508.81     40.38 o 
   3   3   2      242.93      242.64     16.56 o 
   4   3   2      308.10      296.85      5.03 o 
   5   3   2     1681.83     1802.20     24.09 o 
   6   3   2       72.53      111.12     18.38 o 
   7   3   2      579.24      539.81     13.97 o 
   8   3   2      676.43      614.32     29.45 o 
   9   3   2      610.18      571.99     12.58 o 
  10   3   2      223.18      264.07     27.33 o 
  11   3   2      111.22      166.97     13.74 o 
  12   3   2        5.34       15.13      3.84 o 
  13   3   2       10.35       25.66      8.78 o 
  14   3   2       54.52       55.41     12.46 o 
  15   3   2        4.09        9.31     11.37 o 
  16   3   2        8.09       15.71     16.17 o 
  17   3   2        1.94       11.06      4.68 o 
 -18   4   2       13.10       12.64      1.06 o 
 -17   4   2       48.87       48.12     10.58 o 
 -16   4   2       31.44       44.68     10.35 o 
 -15   4   2       21.09       21.91      1.23 o 
 -14   4   2       15.54       19.70      3.35 o 
 -13   4   2       31.63       37.03      5.41 o 
 -12   4   2      106.90      118.54     11.66 o 
 -11   4   2       93.93       96.91     12.18 o 
 -10   4   2      118.15      132.65      7.38 o 
  -9   4   2      204.21      228.07     10.86 o 
  -8   4   2      947.12      942.93     42.91 o 
  -7   4   2      381.32      386.99      9.42 o 
  -6   4   2     4272.88     4082.66     29.40 o 
  -5   4   2      544.83      548.02     10.75 o 
  -4   4   2     4936.43     4607.90     53.40 o 
  -3   4   2      150.64      165.96     17.23 o 
  -2   4   2     1680.77     1654.09     40.76 o 
  -1   4   2     1506.25     1445.83    109.60 o 
   0   4   2     4088.39     3912.65     28.75 o 
   1   4   2      200.31      212.56      9.31 o 
   2   4   2      345.59      311.31     36.16 o 
   3   4   2      276.40      302.22      7.12 o 
   4   4   2     1742.32     1639.72     42.08 o 
   5   4   2      760.87      709.60     25.58 o 
   6   4   2      849.72      808.50     29.45 o 
   7   4   2      713.60      710.39     14.79 o 
   8   4   2     1216.59     1352.56     15.34 o 
   9   4   2      204.49      193.22     19.73 o 
  10   4   2      458.21      447.42     24.38 o 
  11   4   2       10.66       19.04      9.21 o 
  12   4   2        8.18       19.95      8.06 o 
  13   4   2       45.67       40.72      4.89 o 
  14   4   2       23.70       21.73      1.62 o 
  15   4   2        8.19       11.88     16.00 o 
  16   4   2        5.55        7.89      1.61 o 
  17   4   2        0.88        0.50      0.19 o 
 -18   5   2        4.49        6.04      6.29 o 
 -17   5   2        1.92        7.53      8.34 o 
 -16   5   2       34.49       32.62      0.87 o 
 -15   5   2       11.80       14.59      3.27 o 
 -14   5   2       20.90       40.08     13.55 o 
 -13   5   2       50.07       45.20      1.93 o 
 -12   5   2       14.94       13.27      6.98 o 
 -11   5   2      147.31      167.06     12.39 o 
 -10   5   2      277.94      303.35      8.41 o 
  -9   5   2      303.60      293.98     19.86 o 
  -8   5   2      931.55      850.25     14.69 o 
  -7   5   2     1416.84     1323.95     40.01 o 
  -6   5   2      729.22      683.88      9.71 o 
  -5   5   2      365.52      370.63     17.02 o 
  -4   5   2     2348.29     2171.93     49.42 o 
  -3   5   2      383.95      367.12      3.50 o 
  -2   5   2     6769.52     6313.74     40.54 o 
  -1   5   2      703.14      721.11      8.27 o 
   0   5   2     1023.32     1040.84     46.66 o 
   1   5   2     1693.72     1688.76     25.44 o 
   2   5   2     1368.36     1314.05     30.73 o 
   3   5   2     1490.74     1480.01     12.76 o 
   4   5   2      883.63      841.51      9.87 o 
   5   5   2      964.29      871.03      6.85 o 
   6   5   2      839.44      802.21     17.97 o 
   7   5   2      164.77      181.57     13.55 o 
   8   5   2      411.54      368.39     41.62 o 
   9   5   2      173.65      198.83     11.11 o 
  10   5   2       45.83       46.57      0.44 o 
  11   5   2       61.14       61.94      9.03 o 
  12   5   2       42.52       61.29     16.49 o 
  13   5   2       16.02       20.06      9.69 o 
  14   5   2       13.09       11.33     14.88 o 
  15   5   2       16.98       23.23      6.69 o 
  16   5   2        1.31        2.23      3.80 o 
  17   5   2        1.93        7.53     27.83 o 
 -18   6   2        2.28       11.83      5.29 o 
 -17   6   2       28.31       42.21     36.73 o 
 -16   6   2       38.73       52.48     17.12 o 
 -15   6   2       31.82       32.44      9.13 o 
 -14   6   2       36.97       44.58      9.36 o 
 -13   6   2        6.19       19.64      7.45 o 
 -12   6   2       23.36       26.44      4.04 o 
 -11   6   2       56.95       64.91      6.44 o 
 -10   6   2       39.94       50.89      7.39 o 
  -9   6   2      136.53      127.37     11.72 o 
  -8   6   2      614.51      565.26      4.75 o 
  -7   6   2     2388.12     2250.41     50.47 o 
  -6   6   2      458.41      410.05     18.00 o 
  -5   6   2     2998.75     2914.61     23.47 o 
  -4   6   2      273.90      287.41      9.10 o 
  -3   6   2     1045.15     1037.41     27.58 o 
  -2   6   2     1180.94     1140.79     79.15 o 
  -1   6   2     2702.29     2522.44     60.16 o 
   0   6   2      296.30      284.82     21.14 o 
   1   6   2      409.42      417.45     11.15 o 
   2   6   2        4.90       20.90     11.16 o 
   3   6   2        9.67       32.36     13.96 o 
   4   6   2       10.09       21.92      5.90 o 
   5   6   2      318.37      367.70     14.81 o 
   6   6   2      310.71      307.43     13.29 o 
   7   6   2     1358.77     1415.15     21.72 o 
   8   6   2      208.47      220.57     21.32 o 
   9   6   2      132.38      120.88     22.37 o 
  10   6   2      153.86      153.33     18.80 o 
  11   6   2      145.48      149.86      7.44 o 
  12   6   2       56.67       50.15      8.25 o 
  13   6   2      105.36       97.97      7.69 o 
  14   6   2        8.96       23.81     10.53 o 
  15   6   2       25.81       22.83      3.39 o 
  16   6   2       20.44       35.55     13.55 o 
  17   6   2        8.15       14.13     26.21 o 
 -18   7   2       19.13       36.79     27.02 o 
 -17   7   2       36.54       29.70      1.43 o 
 -16   7   2        5.70       11.64      4.05 o 
 -15   7   2       10.76       12.98      8.47 o 
 -14   7   2       60.31       67.74     12.56 o 
 -13   7   2       75.31       68.25      4.97 o 
 -12   7   2       48.30       40.24     12.47 o 
 -11   7   2       52.65       49.62      4.91 o 
 -10   7   2       33.37       35.24      5.08 o 
  -9   7   2      159.93      159.07      5.81 o 
  -8   7   2       83.32       87.20      5.80 o 
  -7   7   2      768.92      726.79     25.83 o 
  -6   7   2     1209.08     1107.11     23.44 o 
  -5   7   2     4081.31     3685.12     58.01 o 
  -4   7   2     2298.52     2250.17     67.85 o 
  -3   7   2      522.59      546.14     11.52 o 
  -2   7   2      398.43      436.78      9.83 o 
  -1   7   2     1670.91     1670.75     32.26 o 
   0   7   2      142.78      158.53      3.28 o 
   1   7   2       42.04       55.70      6.91 o 
   2   7   2      175.71      212.47     10.08 o 
   3   7   2      804.69      728.93     11.54 o 
   4   7   2      541.27      521.30     17.45 o 
   5   7   2      366.83      352.02     11.06 o 
   6   7   2     1111.57     1120.03     53.49 o 
   7   7   2       42.54       62.36     15.13 o 
   8   7   2      613.37      562.99     16.38 o 
   9   7   2       16.31       20.55      3.44 o 
  10   7   2      265.91      284.72     16.72 o 
  11   7   2       72.64       79.38     16.39 o 
  12   7   2       16.60       27.71      7.94 o 
  13   7   2        9.19       16.32     18.95 o 
  14   7   2       18.88       28.39     11.11 o 
  15   7   2        8.48       19.37      5.90 o 
  16   7   2       25.51       28.83      5.77 o 
  17   7   2       21.82       30.50     26.83 o 
 -17   8   2       76.04       67.92      9.77 o 
 -16   8   2        7.41       15.98      5.67 o 
 -15   8   2        9.03       13.35      2.66 o 
 -14   8   2       42.76       40.04      9.37 o 
 -13   8   2       14.03       12.86      5.60 o 
 -12   8   2       15.35       17.10      2.77 o 
 -11   8   2       82.51       78.14      5.17 o 
 -10   8   2      159.75      216.54     20.34 o 
  -9   8   2       41.64       42.74      5.90 o 
  -8   8   2      666.68      619.33     13.86 o 
  -7   8   2      210.27      239.45     11.65 o 
  -6   8   2      359.85      353.24      9.90 o 
  -5   8   2      275.54      262.31      7.14 o 
  -4   8   2      315.28      304.94     21.89 o 
  -3   8   2      293.97      314.44      5.71 o 
  -2   8   2      664.45      637.73     13.59 o 
  -1   8   2     1308.39     1247.59     47.76 o 
   0   8   2     1000.23      934.53     17.84 o 
   1   8   2      266.51      285.72     18.91 o 
   2   8   2       68.96       72.22      5.84 o 
   3   8   2      702.47      653.73     17.75 o 
   4   8   2      152.56      149.56     13.93 o 
   5   8   2     1006.35      962.27      9.20 o 
   6   8   2     1450.01     1311.66     58.56 o 
   7   8   2       86.19      102.81     12.64 o 
   8   8   2      353.39      355.59     13.74 o 
   9   8   2      278.61      282.96     14.44 o 
  10   8   2      178.89      175.32     13.88 o 
  11   8   2       52.70       58.98     10.10 o 
  12   8   2       55.95       61.03     10.17 o 
  13   8   2       52.78       48.31      4.80 o 
  14   8   2        4.21       12.79     23.92 o 
  15   8   2        2.83       12.89     10.47 o 
  16   8   2        0.34        0.63      3.74 o 
  17   8   2        2.25        2.68      3.24 o 
 -17   9   2        7.48        7.47      9.96 o 
 -16   9   2        1.26        1.40      4.14 o 
 -15   9   2       56.30       47.18      7.10 o 
 -14   9   2      132.85      133.38      3.34 o 
 -13   9   2       45.23       45.15      6.26 o 
 -12   9   2        5.07       10.12      6.60 o 
 -11   9   2       91.07       81.85      5.18 o 
 -10   9   2       24.59       40.37     14.23 o 
  -9   9   2      322.61      324.38     14.40 o 
  -8   9   2      253.60      274.67      9.37 o 
  -7   9   2      653.87      583.16      4.35 o 
  -6   9   2     1248.15     1280.90     32.28 o 
  -5   9   2      646.82      632.56      5.06 o 
  -4   9   2     1210.46     1146.18     20.91 o 
  -3   9   2      202.47      196.36     10.16 o 
  -2   9   2      417.96      412.22     18.89 o 
  -1   9   2       31.09       52.38     10.88 o 
   0   9   2      399.46      467.92     14.18 o 
   1   9   2       94.69       95.39     17.84 o 
   2   9   2      327.93      346.47     15.73 o 
   3   9   2       61.51       52.54      4.94 o 
   4   9   2       76.49       71.35      6.86 o 
   5   9   2      350.10      355.78     14.84 o 
   6   9   2       23.21       32.51      5.45 o 
   7   9   2      197.68      182.67     10.75 o 
   8   9   2      103.85       98.68     21.13 o 
   9   9   2      252.24      225.14      9.69 o 
  10   9   2       25.18       25.74      6.08 o 
  11   9   2      109.00       96.76      9.97 o 
  12   9   2       24.46       28.69     20.17 o 
  13   9   2       31.93       49.85     11.92 o 
  14   9   2        0.21        5.77      6.48 o 
  15   9   2        4.34        6.41      6.10 o 
  16   9   2       21.64       18.66     10.86 o 
 -17  10   2       29.07       30.01      9.59 o 
 -16  10   2        8.80       15.27     23.73 o 
 -15  10   2       18.43       23.42      2.58 o 
 -14  10   2       97.05       84.90     13.38 o 
 -13  10   2       17.55       28.41      9.68 o 
 -12  10   2       29.87       22.60      5.62 o 
 -11  10   2      109.33      103.52     24.48 o 
 -10  10   2       42.51       48.18     13.24 o 
  -9  10   2      262.49      277.20     12.82 o 
  -8  10   2      388.55      365.98     17.24 o 
  -7  10   2       11.00       16.21      2.53 o 
  -6  10   2       72.13       75.27      7.28 o 
  -5  10   2       15.02       17.31      6.75 o 
  -4  10   2      177.97      171.00      4.68 o 
  -3  10   2      753.40      729.65     17.36 o 
  -2  10   2      425.70      412.36     16.32 o 
  -1  10   2       99.52       96.51      6.19 o 
   0  10   2      200.06      213.14     15.34 o 
   1  10   2      132.60      135.66      4.05 o 
   2  10   2      732.92      676.31      8.69 o 
   3  10   2       36.41       35.43      9.25 o 
   4  10   2      815.23      778.41      6.98 o 
   5  10   2       68.29       77.25     10.58 o 
   6  10   2       77.58       81.23      9.69 o 
   7  10   2      619.04      590.22     18.86 o 
   8  10   2      219.31      204.12      9.46 o 
   9  10   2      732.94      711.45     10.15 o 
  10  10   2      119.12      110.79     27.75 o 
  11  10   2      211.89      194.59      9.99 o 
  12  10   2       48.59       59.72     18.39 o 
  13  10   2       52.77       40.45      8.20 o 
  14  10   2        4.30        5.59     11.60 o 
  15  10   2       15.30       18.13      7.17 o 
  16  10   2        5.29       15.02     15.10 o 
 -17  11   2       30.65       52.73     28.82 o 
 -16  11   2       13.31       26.94      8.55 o 
 -15  11   2       84.94       73.19     10.35 o 
 -14  11   2        9.80       20.30     10.47 o 
 -13  11   2       22.37       49.20     21.70 o 
 -12  11   2       88.00       84.48      4.85 o 
 -11  11   2       88.78      100.03     18.06 o 
 -10  11   2       51.00       61.33     19.00 o 
  -9  11   2      184.71      184.61     28.83 o 
  -8  11   2       22.62       63.44     24.08 o 
  -7  11   2      276.14      250.40     24.52 o 
  -6  11   2       49.28       53.84      3.72 o 
  -5  11   2      303.72      293.92     26.57 o 
  -4  11   2       19.87       37.24      8.67 o 
  -3  11   2       65.77       70.46      7.58 o 
  -2  11   2      233.34      228.25     31.54 o 
  -1  11   2       98.90      100.49     16.56 o 
   0  11   2      111.53      147.69     12.93 o 
   1  11   2      382.44      390.07     10.41 o 
   2  11   2        5.56       19.26     10.49 o 
   3  11   2      423.58      425.84     19.35 o 
   4  11   2      438.99      455.33     11.54 o 
   5  11   2      277.01      290.00     14.16 o 
   6  11   2      605.42      547.24     17.09 o 
   7  11   2      364.95      342.72     27.94 o 
   8  11   2      448.85      416.82      5.45 o 
   9  11   2       52.19       46.96      4.58 o 
  10  11   2      210.20      245.04      9.82 o 
  11  11   2       39.51       48.71      6.27 o 
  12  11   2       42.30       49.40      9.85 o 
  13  11   2       18.17       26.18     11.55 o 
  14  11   2       48.36       42.52     21.26 o 
  15  11   2       42.21       39.32     21.90 o 
  16  11   2       14.59       17.56     25.15 o 
 -16  12   2       16.97       37.60      9.68 o 
 -15  12   2        1.48        3.18      3.16 o 
 -14  12   2       72.89       75.95     14.46 o 
 -13  12   2       39.87       57.37     19.70 o 
 -12  12   2       55.50       57.07     20.20 o 
 -11  12   2       25.38       40.12     11.68 o 
 -10  12   2      983.68      896.21      9.10 o 
  -9  12   2      329.82      322.94     18.95 o 
  -8  12   2      266.70      248.49     26.68 o 
  -7  12   2      174.58      223.92     23.63 o 
  -6  12   2      144.23      170.04      9.19 o 
  -5  12   2      266.51      266.74     20.25 o 
  -4  12   2      150.91      171.44      7.50 o 
  -3  12   2        0.11        1.99      8.91 o 
  -2  12   2      634.96      573.27     16.40 o 
  -1  12   2      232.77      213.04      9.23 o 
   0  12   2      521.21      486.86     15.19 o 
   1  12   2       86.32       89.23      8.83 o 
   2  12   2      136.37      127.56      8.36 o 
   3  12   2      111.49      108.40      4.00 o 
   4  12   2      662.06      616.10     13.21 o 
   5  12   2      263.86      238.98     23.06 o 
   6  12   2      180.01      204.82     10.37 o 
   7  12   2      399.26      374.90     12.40 o 
   8  12   2       51.06       49.08      9.93 o 
   9  12   2      170.58      210.26      9.22 o 
  10  12   2      191.01      191.81     11.92 o 
  11  12   2       30.82       43.31     15.37 o 
  12  12   2       61.03       65.95     15.67 o 
  13  12   2       24.52       31.99     14.85 o 
  14  12   2        7.49        9.08      1.61 o 
  15  12   2        9.83       13.52     18.08 o 
 -16  13   2       15.99       16.45      3.74 o 
 -15  13   2        6.87       13.24     16.23 o 
 -14  13   2        4.32       16.16     10.64 o 
 -13  13   2       41.01       52.10      9.65 o 
 -12  13   2      162.07      151.20     31.91 o 
 -11  13   2      203.06      192.22     29.76 o 
 -10  13   2      164.99      160.39     27.14 o 
  -9  13   2      317.38      338.23     15.07 o 
  -8  13   2      844.26      816.15     14.07 o 
  -7  13   2      147.78      154.57     15.45 o 
  -6  13   2      541.19      488.42      8.94 o 
  -5  13   2       70.15       62.79     25.60 o 
  -4  13   2      236.86      265.86     14.14 o 
  -3  13   2        0.37        3.12      6.64 o 
  -2  13   2      282.76      277.18     15.51 o 
  -1  13   2      140.27      172.33     13.31 o 
   0  13   2      558.81      542.08      6.49 o 
   1  13   2       99.31      134.85     13.51 o 
   2  13   2      666.24      577.38     16.24 o 
   3  13   2       43.99       63.72      4.27 o 
   4  13   2      283.33      248.99     12.78 o 
   5  13   2       96.90      124.02     18.36 o 
   6  13   2      233.48      235.81      5.83 o 
   7  13   2      112.19       99.23      4.06 o 
   8  13   2       90.60       99.60     11.57 o 
   9  13   2      160.55      157.03      7.94 o 
  10  13   2       29.24       40.38      5.08 o 
  11  13   2       94.88       88.79      5.32 o 
  12  13   2       26.94       43.16     21.38 o 
  13  13   2        5.34       16.75     13.46 o 
  14  13   2       20.50       24.41      7.38 o 
  15  13   2        2.89        9.46     27.39 o 
 -16  14   2        3.74        4.36      2.81 o 
 -15  14   2       42.43       58.59     15.12 o 
 -14  14   2       14.16       22.90      5.68 o 
 -13  14   2        2.22       11.22      9.33 o 
 -12  14   2       82.56       70.78      8.87 o 
 -11  14   2      279.18      256.03      6.85 o 
 -10  14   2      246.92      233.01     19.83 o 
  -9  14   2      172.83      163.03     33.46 o 
  -8  14   2      277.66      272.52      9.13 o 
  -7  14   2      194.85      212.89     16.81 o 
  -6  14   2      664.15      617.98      5.56 o 
  -5  14   2      261.12      246.42      9.15 o 
  -4  14   2       17.22       35.50      8.75 o 
  -3  14   2      290.09      305.53     16.47 o 
  -2  14   2       35.13       31.71      7.56 o 
  -1  14   2      394.80      397.99     14.47 o 
   0  14   2       75.71       86.71     11.91 o 
   1  14   2       61.89       63.74      7.91 o 
   2  14   2       33.40       32.90      7.45 o 
   3  14   2      397.21      380.26     12.07 o 
   4  14   2      241.00      222.38     28.28 o 
   5  14   2      101.36      101.43      3.02 o 
   6  14   2      207.42      190.79      2.13 o 
   7  14   2       15.84       22.88      3.14 o 
   8  14   2      137.59      119.76     13.11 o 
   9  14   2      277.56      272.87     11.25 o 
  10  14   2      113.42      142.36      8.19 o 
  11  14   2      143.74      174.05     14.44 o 
  12  14   2       18.34       41.27     17.16 o 
  13  14   2       16.19       37.13     11.55 o 
  14  14   2        6.29       12.20     35.92 o 
  15  14   2        2.98        8.40     34.74 o 
 -16  15   2        1.97        5.35      8.90 o 
 -15  15   2       13.65       13.52      2.55 o 
 -14  15   2        1.01        2.63      5.50 o 
 -13  15   2       49.88       52.76     16.64 o 
 -12  15   2       56.60       52.37      5.05 o 
 -11  15   2      139.53      128.70      9.46 o 
 -10  15   2       82.56       84.13     14.44 o 
  -9  15   2      443.40      403.89     20.93 o 
  -8  15   2      318.18      314.82      6.88 o 
  -7  15   2      165.70      163.53     11.30 o 
  -6  15   2      415.89      381.63     14.95 o 
  -5  15   2     1479.04     1344.34     92.04 o 
  -4  15   2       30.31       40.06      9.33 o 
  -3  15   2      396.45      413.46     12.20 o 
  -2  15   2       18.72       40.45     10.97 o 
  -1  15   2      106.88      126.04     14.38 o 
   0  15   2       85.91      118.33     10.36 o 
   1  15   2       89.78       78.43      9.91 o 
   2  15   2       71.17       74.33      5.43 o 
   3  15   2      247.27      222.75     17.17 o 
   4  15   2       50.53       49.89      6.35 o 
   5  15   2      197.85      187.31     12.76 o 
   6  15   2       67.34       58.19      6.36 o 
   7  15   2      103.36       86.74      7.19 o 
   8  15   2       56.11       51.71      2.96 o 
   9  15   2       27.95       25.46      1.40 o 
  10  15   2       10.43       29.75      7.71 o 
  11  15   2        4.82       12.73      4.78 o 
  12  15   2       30.86       36.05     10.17 o 
  13  15   2        3.65        9.28     16.87 o 
  14  15   2       47.54       35.36      4.48 o 
  15  15   2       19.99       25.59      5.29 o 
 -16  16   2        0.81        1.99      3.86 o 
 -15  16   2        0.96        3.47     11.52 o 
 -14  16   2       48.28       57.19     16.86 o 
 -13  16   2       17.29       22.93      6.49 o 
 -12  16   2       26.86       24.13     13.14 o 
 -11  16   2       91.57       94.60     13.11 o 
 -10  16   2       93.76       83.72      5.20 o 
  -9  16   2      348.90      329.92     18.08 o 
  -8  16   2      592.83      518.14     13.04 o 
  -7  16   2     1016.10      909.08      6.85 o 
  -6  16   2     2858.04     2629.54     21.52 o 
  -5  16   2      277.14      274.66      6.41 o 
  -4  16   2      410.32      364.28      6.27 o 
  -3  16   2      123.26      131.94     12.20 o 
  -2  16   2      951.15      885.55     17.03 o 
  -1  16   2      439.45      408.05     36.00 o 
   0  16   2      311.58      289.86     23.74 o 
   1  16   2      714.32      670.93      8.29 o 
   2  16   2      353.36      319.01     17.66 o 
   3  16   2        4.23        5.99      9.38 o 
   4  16   2       35.48       40.49     12.19 o 
   5  16   2       99.72       89.27      7.33 o 
   6  16   2      116.06      118.76      9.48 o 
   7  16   2        0.21        9.49      6.33 o 
   8  16   2      330.02      295.77     17.81 o 
   9  16   2        4.06        7.28      4.44 o 
  10  16   2        0.89        4.20      1.96 o 
  11  16   2       17.75       19.24      1.01 o 
  12  16   2        1.18       31.63     29.07 o 
  13  16   2       24.60       50.24     27.89 o 
  14  16   2       17.98       43.64     30.32 o 
 -15  17   2       51.50       39.61      9.40 o 
 -14  17   2        6.67       20.52     13.35 o 
 -13  17   2       26.10       25.90     16.17 o 
 -12  17   2        0.66        0.42      1.03 o 
 -11  17   2       48.35       46.37      4.71 o 
 -10  17   2      155.52      155.76      8.88 o 
  -9  17   2      166.46      184.14      7.58 o 
  -8  17   2      160.71      170.88     25.30 o 
  -7  17   2      356.27      328.84      6.72 o 
  -6  17   2      183.22      166.97      5.49 o 
  -5  17   2      233.62      228.24      9.27 o 
  -4  17   2     1895.12     1714.09     54.26 o 
  -3  17   2      281.10      296.63     11.32 o 
  -2  17   2      598.47      576.28      9.99 o 
  -1  17   2        5.71       27.75      9.71 o 
   0  17   2      249.20      231.15     13.13 o 
   1  17   2       30.33       45.75      9.46 o 
   2  17   2      211.67      182.92     14.13 o 
   3  17   2       13.97       21.79      6.29 o 
   4  17   2      160.20      192.97     23.60 o 
   5  17   2       94.85      119.14      7.26 o 
   6  17   2       46.92       48.89      6.20 o 
   7  17   2       61.72       70.34      8.58 o 
   8  17   2       19.98       26.98      7.08 o 
   9  17   2       84.51       77.74      7.24 o 
  10  17   2       79.23       73.11      5.23 o 
  11  17   2       27.60       43.16     14.95 o 
  12  17   2        3.88       28.64     25.84 o 
  13  17   2        8.12       25.77     12.64 o 
  14  17   2       11.66       15.56     33.68 o 
 -15  18   2       30.30       43.58     21.73 o 
 -14  18   2       16.26       20.49      7.16 o 
 -13  18   2        3.54        9.97      2.39 o 
 -12  18   2       10.78       14.07      3.76 o 
 -11  18   2        2.97        5.49      6.01 o 
 -10  18   2       19.02       40.51     16.04 o 
  -9  18   2       44.76       54.58      9.42 o 
  -8  18   2       64.13       64.10      5.73 o 
  -7  18   2       87.10       78.41      3.02 o 
  -6  18   2        8.02       24.19      4.92 o 
  -5  18   2     1577.49     1474.32     25.03 o 
  -4  18   2      298.29      298.71     10.49 o 
  -3  18   2     3721.44     3277.13     17.04 o 
  -2  18   2      177.32      189.96      6.99 o 
  -1  18   2      493.34      456.07     25.09 o 
   0  18   2       32.55       38.25      5.17 o 
   1  18   2        5.72       21.75      9.18 o 
   2  18   2       88.23       82.56      2.84 o 
   3  18   2       25.53       31.58      5.91 o 
   4  18   2      170.26      167.97     19.22 o 
   5  18   2      152.46      161.68      8.61 o 
   6  18   2       38.91       45.77      4.39 o 
   7  18   2        7.91       20.86     13.37 o 
   8  18   2       24.22       29.54      5.15 o 
   9  18   2       36.07       39.83      7.29 o 
  10  18   2        1.93        4.32      8.40 o 
  11  18   2       59.96       61.96     16.77 o 
  12  18   2        1.46        1.87      7.91 o 
  13  18   2       66.44       61.13     13.20 o 
  14  18   2        7.30       11.08     22.91 o 
 -15  19   2        2.19       33.62     31.69 o 
 -14  19   2       27.76       32.80      6.57 o 
 -13  19   2       73.13       85.19     16.80 o 
 -12  19   2        2.31       10.94      7.28 o 
 -11  19   2       10.13       19.93      9.95 o 
 -10  19   2       81.55       71.85      8.65 o 
  -9  19   2       32.65       48.82     16.00 o 
  -8  19   2      127.43      123.36     10.40 o 
  -7  19   2       35.24       39.90      7.12 o 
  -6  19   2       36.65       34.71      5.63 o 
  -5  19   2      501.57      453.68     13.61 o 
  -4  19   2      193.21      204.07     16.83 o 
  -3  19   2       51.28       50.96      3.18 o 
  -2  19   2       80.52       76.55      8.51 o 
  -1  19   2      773.15      684.93     18.49 o 
   0  19   2      188.11      221.25     10.48 o 
   1  19   2       47.00       45.12      3.54 o 
   2  19   2       26.82       36.98      7.16 o 
   3  19   2       71.05       65.22      6.36 o 
   4  19   2       57.49       62.22      4.04 o 
   5  19   2       63.58       61.67      5.84 o 
   6  19   2       91.79       87.11      6.98 o 
   7  19   2       81.34       89.76     15.83 o 
   8  19   2       50.70       50.66      8.20 o 
   9  19   2       35.55       35.40     12.26 o 
  10  19   2       44.57       40.73      6.91 o 
  11  19   2       22.11       31.85     22.42 o 
  12  19   2        3.37        4.79     13.38 o 
  13  19   2        6.25        9.03     17.06 o 
 -14  20   2        0.38        0.37      1.37 o 
 -13  20   2        0.50        0.64      7.60 o 
 -12  20   2       12.48       31.61     13.97 o 
 -11  20   2       11.05       19.03     10.02 o 
 -10  20   2       92.80       86.43     11.52 o 
  -9  20   2       71.86       75.16      7.75 o 
  -8  20   2      118.13      174.39      8.85 o 
  -7  20   2      121.10      127.23     14.86 o 
  -6  20   2      571.46      505.78     12.45 o 
  -5  20   2      181.03      188.74     27.32 o 
  -4  20   2      535.80      491.51     11.54 o 
  -3  20   2      146.06      132.89     12.27 o 
  -2  20   2      125.68      122.60      6.79 o 
  -1  20   2      173.64      168.09      8.23 o 
   0  20   2       26.98       43.99     10.07 o 
   1  20   2       98.93      124.59     10.60 o 
   2  20   2       32.81       54.36     10.23 o 
   3  20   2       28.13       43.18     17.58 o 
   4  20   2       38.79       44.42      2.91 o 
   5  20   2       66.13       66.79     11.11 o 
   6  20   2       58.06       59.37      6.90 o 
   7  20   2       28.63       34.77      5.56 o 
   8  20   2       65.80      107.20     25.84 o 
   9  20   2        8.57       24.15      9.77 o 
  10  20   2       21.02       27.27     13.40 o 
  11  20   2        6.79        8.47     18.84 o 
  12  20   2        7.36       13.63     28.45 o 
  13  20   2       13.71       22.72     15.25 o 
 -13  21   2        5.69        8.83      1.43 o 
 -12  21   2        1.82       14.25     12.69 o 
 -11  21   2       26.46       38.04      9.26 o 
 -10  21   2        7.94        8.42     17.22 o 
  -9  21   2       99.20       89.12      4.39 o 
  -8  21   2      148.86      191.79     10.85 o 
  -7  21   2        5.77       17.15     10.55 o 
  -6  21   2      148.44      169.00     15.03 o 
  -5  21   2       32.03       34.52     11.97 o 
  -4  21   2      206.92      231.21     14.86 o 
  -3  21   2      167.43      168.25     11.87 o 
  -2  21   2      516.82      498.12     15.21 o 
  -1  21   2        6.43       29.78      9.03 o 
   0  21   2       28.39       31.42      2.87 o 
   1  21   2        9.35       25.87      6.81 o 
   2  21   2      224.83      255.69     17.86 o 
   3  21   2       57.82       63.38     10.65 o 
   4  21   2       24.47       48.94     21.64 o 
   5  21   2       15.11       45.24     21.88 o 
   6  21   2       43.58       52.13     15.94 o 
   7  21   2       15.09       17.70      4.10 o 
   8  21   2       73.60       70.47      5.19 o 
   9  21   2       22.76       25.40     24.15 o 
  10  21   2        9.39       14.88     34.12 o 
  11  21   2       31.40       40.34     27.21 o 
 -13  22   2       18.61       33.27      8.61 o 
 -12  22   2       38.09       44.49      7.56 o 
 -11  22   2       37.63       36.32      4.83 o 
 -10  22   2       25.84       30.30      7.37 o 
  -9  22   2       14.22       26.01      8.95 o 
  -8  22   2      153.55      150.86     15.68 o 
  -7  22   2       70.25       64.62      4.83 o 
  -6  22   2       70.61       66.23      3.99 o 
  -5  22   2      248.20      218.00     11.08 o 
  -4  22   2       38.72       41.94      5.74 o 
  -3  22   2      166.02      169.96     17.45 o 
  -2  22   2       14.46       22.45      7.76 o 
  -1  22   2       64.69       73.84     15.38 o 
   0  22   2       23.25       35.94      5.74 o 
   1  22   2       36.51       40.59      6.02 o 
   2  22   2       25.43       22.62      2.44 o 
   3  22   2       91.66       79.77      2.80 o 
   4  22   2       44.64       61.53     16.72 o 
   5  22   2       20.82       34.86     19.66 o 
   6  22   2       85.77       83.22     45.07 o 
   7  22   2        3.86       16.65     13.87 o 
   8  22   2       47.92       61.83     17.66 o 
   9  22   2        7.34        4.67     18.68 o 
  10  22   2       43.88       44.70     11.64 o 
  11  22   2       11.13       13.38     29.45 o 
 -12  23   2       13.86       20.38      7.54 o 
 -11  23   2       89.53       79.93     11.26 o 
 -10  23   2        6.47       11.56     17.77 o 
  -9  23   2       11.48       17.82      4.92 o 
  -8  23   2       27.32       50.19     12.63 o 
  -7  23   2      151.75      165.76     13.80 o 
  -6  23   2       25.87       30.52      4.37 o 
  -5  23   2      152.63      141.01     25.80 o 
  -4  23   2       14.76       20.09      6.09 o 
  -3  23   2      155.43      167.00     27.80 o 
  -2  23   2       17.05       22.84      4.56 o 
  -1  23   2        2.40       12.52      7.54 o 
   0  23   2       30.86       40.48      6.27 o 
   1  23   2       54.78       58.68     11.72 o 
   2  23   2       58.09       58.22      5.14 o 
   3  23   2       32.58       52.34     19.06 o 
   4  23   2       63.49       61.31      8.20 o 
   5  23   2      174.80      167.48      9.05 o 
   6  23   2      115.84      125.60     22.19 o 
   7  23   2       29.12       26.93      4.23 o 
   8  23   2       57.05       55.21      6.72 o 
   9  23   2       12.36       26.64     34.92 o 
  10  23   2        4.58       10.52     21.35 o 
  11  23   2       16.83       17.31      2.05 o 
 -12  24   2       41.90       49.31     26.40 o 
 -11  24   2       24.30       18.93      3.58 o 
 -10  24   2       62.63       47.06     11.08 o 
  -9  24   2       27.25       34.69      9.91 o 
  -8  24   2       92.52       90.64      6.51 o 
  -7  24   2        6.74       10.71     12.49 o 
  -6  24   2       30.85       33.04      7.08 o 
  -5  24   2       14.80       15.57      3.10 o 
  -4  24   2       13.92       27.66      9.24 o 
  -3  24   2       35.65       40.05      5.88 o 
  -2  24   2        4.89       25.46     17.45 o 
  -1  24   2       14.16       21.94     10.25 o 
   0  24   2       62.68       55.37      8.62 o 
   1  24   2        0.63        6.96     10.90 o 
   2  24   2       14.26       33.80     14.11 o 
   3  24   2       45.35       52.95      9.40 o 
   4  24   2        4.19        7.77      1.23 o 
   5  24   2        1.56       17.06     12.24 o 
   6  24   2       21.50       22.43      1.59 o 
   7  24   2       13.95       14.34      3.27 o 
   8  24   2        4.07        5.85      6.29 o 
   9  24   2        0.17        3.11     25.77 o 
  10  24   2        3.66       12.58      3.67 o 
  11  24   2       13.22        9.09      2.24 o 
 -11  25   2        2.42        3.92      4.23 o 
 -10  25   2       26.70       41.99     24.26 o 
  -9  25   2      127.35      148.11     17.46 o 
  -8  25   2       29.15       34.16     14.92 o 
  -7  25   2       60.52       56.08      8.12 o 
  -6  25   2      119.79      142.95     26.12 o 
  -5  25   2       42.40       55.98     14.11 o 
  -4  25   2       83.09       86.58     12.69 o 
  -3  25   2       93.80       91.50     12.83 o 
  -2  25   2       16.96       23.61      5.71 o 
  -1  25   2        7.36        8.92     10.82 o 
   0  25   2       25.50       23.64     16.82 o 
   1  25   2       27.93       32.03      4.45 o 
   2  25   2        5.76       12.22      4.62 o 
   3  25   2        1.32        1.81      7.56 o 
   4  25   2       55.63       71.14     18.66 o 
   5  25   2       21.89       23.05      2.89 o 
   6  25   2        7.99       16.23      5.03 o 
   7  25   2       23.91       22.86      5.39 o 
   8  25   2       29.50       59.52     34.55 o 
   9  25   2       47.14       39.22     12.20 o 
  10  25   2       14.01       19.67      7.91 o 
 -10  26   2        7.38       36.61     33.93 o 
  -9  26   2        9.62        9.75     16.12 o 
  -8  26   2       53.07       51.42      7.51 o 
  -7  26   2       27.49       42.79      9.09 o 
  -6  26   2       27.15       43.23     10.45 o 
  -5  26   2       37.72       53.43     15.69 o 
  -4  26   2        2.32        4.22      7.14 o 
  -3  26   2        1.60        5.14      1.58 o 
  -2  26   2       23.93       27.47      6.65 o 
  -1  26   2        7.05       17.99      3.74 o 
   0  26   2        0.70        9.26     15.52 o 
   1  26   2       12.38       11.53      2.41 o 
   2  26   2       12.33       23.73      9.04 o 
   3  26   2       30.56       40.84     19.61 o 
   4  26   2       22.58       37.61     19.28 o 
   5  26   2       31.30       29.58      5.85 o 
   6  26   2       17.58       26.15      8.26 o 
   7  26   2        0.01        3.53     11.58 o 
   8  26   2       17.19       24.53     15.81 o 
   9  26   2        6.47       37.54     32.93 o 
  -9  27   2       96.74       91.39     31.94 o 
  -8  27   2       21.24       18.55      0.62 o 
  -7  27   2       46.56       46.89      6.35 o 
  -6  27   2       12.69       26.92      6.96 o 
  -5  27   2        5.28       13.54      7.94 o 
  -4  27   2        8.05        9.30     17.12 o 
  -3  27   2       26.56       38.14      8.52 o 
  -2  27   2        0.60        4.89      3.94 o 
  -1  27   2       20.95       30.48      7.36 o 
   0  27   2       32.59       29.57      8.55 o 
   1  27   2       36.65       34.91      9.41 o 
   2  27   2        0.27        0.28      0.90 o 
   3  27   2       39.29       42.98      9.75 o 
   4  27   2        3.25       13.23      7.76 o 
   5  27   2       25.64       28.99      4.18 o 
   6  27   2        7.20        7.72     11.80 o 
   7  27   2        2.48        9.46      3.49 o 
  -7  28   2       15.65       27.09     10.02 o 
  -6  28   2       78.73       62.69     14.13 o 
  -5  28   2       31.21       51.65     13.85 o 
  -4  28   2       51.84       59.25     20.51 o 
  -3  28   2       10.62       15.42      6.82 o 
  -2  28   2        5.50       15.12      4.36 o 
  -1  28   2       14.56       13.26     10.30 o 
   0  28   2       14.76       24.58      6.46 o 
   1  28   2        7.01       22.40     18.88 o 
   2  28   2        8.31       14.34     12.79 o 
   3  28   2        9.35       12.44      8.44 o 
   4  28   2       12.38       17.74      7.49 o 
   5  28   2        6.04        7.12     17.45 o 
   6  28   2       31.16       39.34      9.21 o 
  -6  29   2       22.46       33.93     13.57 o 
  -5  29   2       13.99       32.10     17.23 o 
  -4  29   2       31.66       31.78     10.17 o 
  -3  29   2       39.28       42.95      4.33 o 
  -2  29   2      128.61      140.72      8.34 o 
  -1  29   2       12.18       11.23      2.61 o 
   0  29   2       23.26       44.01     10.29 o 
   1  29   2        1.01        1.64      1.42 o 
   2  29   2       29.23       43.64     19.68 o 
   3  29   2        6.77       20.50     10.64 o 
   4  29   2       23.30       26.96      3.86 o 
   5  29   2        9.65       12.08     28.82 o 
   6  29   2       55.80       60.82     29.88 o 
  -5  30   2        7.62       12.70     24.96 o 
  -4  30   2        0.96        6.16      3.30 o 
  -3  30   2       37.56       53.51     23.38 o 
  -2  30   2       18.93       28.87      8.21 o 
  -1  30   2       28.13       44.54     10.25 o 
   0  30   2        7.95       20.30      7.91 o 
   1  30   2       20.56       34.43     23.41 o 
   2  30   2       23.77       16.68      0.06 o 
   3  30   2       15.69       29.20     23.97 o 
   4  30   2       53.34       63.00     22.97 o 
  -1  31   2        0.21        4.54     19.11 o 
 -17   0   3        0.09        0.00      4.86 o 
 -16   0   3       62.93       69.40     16.81 o 
 -15   0   3       91.45       87.14      3.30 o 
 -14   0   3       81.95       84.96      8.45 o 
 -13   0   3       39.23       56.64     12.08 o 
 -12   0   3      127.05      109.96      9.37 o 
 -11   0   3      552.74      545.23     15.31 o 
 -10   0   3      166.91      237.02     21.05 o 
  -9   0   3       56.49       60.76      9.01 o 
  -8   0   3        2.37        9.52     14.32 o 
  -7   0   3       18.66       32.38     11.20 o 
  -6   0   3      667.40      696.40     12.92 o 
  -5   0   3      720.17      678.32      9.95 o 
  -4   0   3       17.86       45.15     12.06 o 
  -3   0   3       36.84       46.38      1.31 o 
  -2   0   3       46.16       72.65     28.26 o 
  -1   0   3      871.33      827.11     10.40 o 
   0   0   3      177.92      175.56      4.17 o 
   1   0   3      799.33      763.86      8.59 o 
   2   0   3      164.39      153.31     33.77 o 
   3   0   3      808.63      808.89     20.01 o 
   4   0   3      113.63      124.50     20.82 o 
   5   0   3      264.94      328.09     18.53 o 
   6   0   3      681.10      675.83     23.10 o 
   7   0   3       10.69       43.20     33.12 o 
   8   0   3        4.81        5.91      0.62 o 
   9   0   3      459.27      429.62     29.01 o 
  10   0   3      948.04      863.78     14.51 o 
  11   0   3      192.81      231.40     24.71 o 
  12   0   3        2.34        4.67     14.63 o 
  13   0   3      133.71      139.45     14.75 o 
  14   0   3       69.76       62.19     12.20 o 
  15   0   3       30.22       37.66     18.30 o 
  16   0   3        0.30        2.30      2.43 o 
 -18   1   3       22.42       42.89     22.35 o 
 -17   1   3       95.62       97.49      5.35 o 
 -16   1   3       70.65       76.59      9.34 o 
 -15   1   3        9.71       16.89      5.75 o 
 -14   1   3       16.63       21.82      5.87 o 
 -13   1   3       70.00       65.88      7.49 o 
 -12   1   3      110.20      122.35     10.08 o 
 -11   1   3       59.74       76.50      8.97 o 
 -10   1   3      583.83      538.99     19.58 o 
  -9   1   3       71.72       80.66      6.00 o 
  -8   1   3      196.84      243.95      8.72 o 
  -7   1   3       41.03       48.66      6.99 o 
  -6   1   3       46.66       50.49      5.49 o 
  -5   1   3     1494.67     1397.80     51.95 o 
  -4   1   3      177.02      192.31     22.19 o 
  -3   1   3      356.95      384.22     11.98 o 
  -2   1   3      125.77      180.15     16.50 o 
  -1   1   3     3099.87     3053.59     40.12 o 
   0   1   3      317.37      367.55     19.40 o 
   1   1   3     1787.28     1740.33     35.79 o 
   2   1   3      614.21      599.54     22.79 o 
   3   1   3      173.29      223.75     12.17 o 
   4   1   3      394.49      397.07     15.24 o 
   5   1   3      128.21      140.01     21.51 o 
   6   1   3      204.05      237.15     18.61 o 
   7   1   3      560.60      531.13      6.00 o 
   8   1   3        5.07       18.58     23.10 o 
   9   1   3       61.32       66.23     13.15 o 
  10   1   3       74.44       68.25     20.33 o 
  11   1   3        4.30       17.46      4.68 o 
  12   1   3       81.31       82.53     13.61 o 
  13   1   3      124.79      139.67      3.32 o 
  14   1   3       19.78       31.82     18.43 o 
  15   1   3       22.50       29.72     19.95 o 
  16   1   3        6.90       10.42     14.73 o 
 -18   2   3       54.16       63.37     33.56 o 
 -17   2   3      143.85      121.58      5.79 o 
 -16   2   3       19.04       20.59     16.53 o 
 -15   2   3       15.80       20.07      7.01 o 
 -14   2   3       55.20       62.78      6.09 o 
 -13   2   3      119.11      121.74     11.67 o 
 -12   2   3       96.36       81.12      5.41 o 
 -11   2   3      185.99      165.27     13.65 o 
 -10   2   3       88.00       87.64      1.91 o 
  -9   2   3        7.97       11.48      1.65 o 
  -8   2   3      113.16      168.23     15.04 o 
  -7   2   3      279.57      278.64     27.76 o 
  -6   2   3      293.45      287.10      6.80 o 
  -5   2   3      515.18      505.25     13.26 o 
  -4   2   3      778.55      766.80     11.69 o 
  -3   2   3      109.84      149.20      8.53 o 
  -2   2   3      176.29      197.14     16.65 o 
  -1   2   3       40.85       54.33     14.11 o 
   0   2   3      240.63      263.17     10.27 o 
   1   2   3      825.29      830.73     13.63 o 
   2   2   3      284.44      256.72     30.63 o 
   3   2   3      362.28      382.08      7.75 o 
   4   2   3      395.92      358.06      5.18 o 
   5   2   3      432.14      446.29     17.34 o 
   6   2   3      122.72      135.34     10.09 o 
   7   2   3       47.34       52.88     22.66 o 
   8   2   3       10.59       13.50      4.23 o 
   9   2   3        0.96        1.57      1.21 o 
  10   2   3      463.47      399.99     14.44 o 
  11   2   3       15.08       43.69     22.24 o 
  12   2   3       50.53       42.65      5.95 o 
  13   2   3       84.48       98.73     20.08 o 
  14   2   3       36.55       44.24     15.49 o 
  15   2   3       12.05       38.59     22.18 o 
  16   2   3        1.72        1.91      4.14 o 
 -18   3   3       25.53       25.03      0.81 o 
 -17   3   3       50.95       59.45     11.39 o 
 -16   3   3       51.74       59.46      7.48 o 
 -15   3   3      177.29      160.91     10.49 o 
 -14   3   3      252.25      246.60      8.05 o 
 -13   3   3      333.73      305.90      6.19 o 
 -12   3   3       34.32       34.72      2.49 o 
 -11   3   3       41.47       47.39      3.89 o 
 -10   3   3      150.50      150.76      8.24 o 
  -9   3   3       28.88       24.00      8.16 o 
  -8   3   3       22.72       22.65      2.68 o 
  -7   3   3        6.16       16.14      5.17 o 
  -6   3   3       56.76       54.79      1.02 o 
  -5   3   3      349.36      358.65     11.02 o 
  -4   3   3       21.89       27.04      8.87 o 
  -3   3   3      336.15      315.94      9.93 o 
  -2   3   3     1417.43     1338.41     55.16 o 
  -1   3   3     2455.84     2360.26     46.16 o 
   0   3   3      140.40      151.17     10.47 o 
   1   3   3      549.30      514.87     22.05 o 
   2   3   3      636.84      607.18      8.36 o 
   3   3   3      515.72      518.35     18.62 o 
   4   3   3      643.66      621.36      5.69 o 
   5   3   3      129.62      194.06     14.79 o 
   6   3   3      185.11      190.44     16.19 o 
   7   3   3      156.96      171.82     13.76 o 
   8   3   3      328.43      402.30     23.02 o 
   9   3   3       13.47       31.88     15.27 o 
  10   3   3      292.25      282.84     13.82 o 
  11   3   3       75.74       81.14     16.94 o 
  12   3   3       56.37       73.06     19.40 o 
  13   3   3        2.76        6.86      5.83 o 
  14   3   3       56.34       66.14     16.91 o 
  15   3   3       18.98       17.61      4.76 o 
  16   3   3        4.46       12.02     11.76 o 
 -18   4   3        7.29        9.90      1.43 o 
 -17   4   3       31.06       32.31     20.73 o 
 -16   4   3       63.09       80.02     17.16 o 
 -15   4   3       18.84       24.98      5.31 o 
 -14   4   3       86.23       90.85     14.99 o 
 -13   4   3       43.54       37.43      2.51 o 
 -12   4   3       16.71       29.62      7.70 o 
 -11   4   3      340.38      306.32     10.09 o 
 -10   4   3        9.67       16.44      5.89 o 
  -9   4   3      237.37      251.26     12.83 o 
  -8   4   3       60.52       70.83      7.76 o 
  -7   4   3       29.91       37.39      4.47 o 
  -6   4   3      276.62      252.28     16.38 o 
  -5   4   3      291.49      304.79     11.57 o 
  -4   4   3     1314.41     1183.71     37.15 o 
  -3   4   3     6488.82     5919.91    136.69 o 
  -2   4   3     1434.10     1544.87     88.99 o 
  -1   4   3      905.05      899.44     22.76 o 
   0   4   3       78.03      107.55     11.10 o 
   1   4   3     2307.80     2274.42     66.19 o 
   2   4   3     1312.40     1159.22    141.25 o 
   3   4   3      142.97      154.33      9.87 o 
   4   4   3       55.21       50.52     11.89 o 
   5   4   3       22.97       21.68      2.11 o 
   6   4   3      453.58      430.39     14.77 o 
   7   4   3       30.95       36.33     10.58 o 
   8   4   3       38.79       64.78     20.24 o 
   9   4   3      326.16      325.54     33.80 o 
  10   4   3       26.75       38.63      9.20 o 
  11   4   3      156.01      157.79     12.27 o 
  12   4   3      140.21      178.39     31.22 o 
  13   4   3       25.56       41.79     14.07 o 
  14   4   3       32.34       44.05     16.74 o 
  15   4   3        0.05        0.07      0.36 o 
  16   4   3        1.11       19.92     20.79 o 
 -18   5   3       29.61       25.90     34.30 o 
 -17   5   3       39.33       36.73     17.31 o 
 -16   5   3       47.73       66.70     18.45 o 
 -15   5   3       33.57       27.30      5.45 o 
 -14   5   3        4.29        5.71      9.73 o 
 -13   5   3       20.09       27.41      5.26 o 
 -12   5   3       39.81       45.36      4.47 o 
 -11   5   3       13.44       26.35      4.89 o 
 -10   5   3       10.85       14.41      4.45 o 
  -9   5   3      119.58      119.85     17.72 o 
  -8   5   3      121.11      118.41      4.59 o 
  -7   5   3      353.55      365.66      8.18 o 
  -6   5   3       91.21       88.53      5.36 o 
  -5   5   3     1489.60     1481.23     40.26 o 
  -4   5   3     6458.70     6148.37     19.65 o 
  -3   5   3     2041.99     1954.46     99.42 o 
  -2   5   3     9255.45     8595.74     11.39 o 
  -1   5   3     1120.06     1108.61      8.61 o 
   0   5   3      539.92      556.43     12.12 o 
   1   5   3       72.52       83.60      9.20 o 
   2   5   3      480.33      461.96      6.45 o 
   3   5   3      228.49      232.29      5.90 o 
   4   5   3      357.30      321.67     15.22 o 
   5   5   3       89.83      118.36      9.42 o 
   6   5   3      151.81      150.94     12.29 o 
   7   5   3      317.33      276.13     26.93 o 
   8   5   3       67.10       65.43      3.30 o 
   9   5   3      101.65       92.70      6.71 o 
  10   5   3       46.09       42.96      7.94 o 
  11   5   3      190.07      179.95     34.71 o 
  12   5   3       72.41       79.05     10.81 o 
  13   5   3       62.34       66.12     13.38 o 
  14   5   3       13.57       15.57      9.15 o 
  15   5   3        7.94       15.03      3.86 o 
  16   5   3       25.36       30.84      5.78 o 
 -18   6   3       31.82       41.90     26.40 o 
 -17   6   3      200.94      195.38     16.65 o 
 -16   6   3        7.22       28.07     12.85 o 
 -15   6   3      112.52      123.13     14.51 o 
 -14   6   3       26.79       47.60     14.25 o 
 -13   6   3       20.69       21.35      3.77 o 
 -12   6   3       30.37       30.13      3.26 o 
 -11   6   3       44.85       48.59      6.87 o 
 -10   6   3       19.69       21.28      7.07 o 
  -9   6   3       28.57       42.84     12.46 o 
  -8   6   3      260.79      270.54     16.60 o 
  -7   6   3      416.02      405.04      8.17 o 
  -6   6   3      238.49      277.84      9.98 o 
  -5   6   3      376.29      369.37     13.21 o 
  -4   6   3     2257.93     2178.79     42.62 o 
  -3   6   3     1185.53     1227.92     46.95 o 
  -2   6   3     1644.68     1589.56     45.29 o 
  -1   6   3     7848.83     7245.17     16.96 o 
   0   6   3       69.77      131.13     14.62 o 
   1   6   3      892.88      870.90     13.53 o 
   2   6   3      257.53      303.23     11.81 o 
   3   6   3      115.86      142.98     10.18 o 
   4   6   3       25.91       43.79     12.03 o 
   5   6   3      245.20      270.92      9.36 o 
   6   6   3      137.63      127.26      8.45 o 
   7   6   3       88.02      106.64     13.01 o 
   8   6   3      289.77      275.84     18.33 o 
   9   6   3      299.58      295.47     10.74 o 
  10   6   3       14.35       14.43      8.78 o 
  11   6   3       38.96       58.34     13.04 o 
  12   6   3       51.44       52.41      6.57 o 
  13   6   3       19.43       33.32      9.36 o 
  14   6   3       27.62       25.58     10.32 o 
  15   6   3        4.03        4.04      9.08 o 
  16   6   3       20.47       40.22     24.78 o 
 -17   7   3       11.39       15.52      5.45 o 
 -16   7   3       60.63       55.86     11.14 o 
 -15   7   3      103.28      103.23     17.03 o 
 -14   7   3       30.56       26.40      6.24 o 
 -13   7   3      122.01      100.86      5.59 o 
 -12   7   3       97.03       96.89     12.17 o 
 -11   7   3      359.62      360.52     15.16 o 
 -10   7   3      186.51      183.84     13.51 o 
  -9   7   3       54.09       54.76      6.27 o 
  -8   7   3      122.91      111.75      0.76 o 
  -7   7   3      104.36      112.66     16.00 o 
  -6   7   3       18.13       25.88      8.13 o 
  -5   7   3      367.86      349.73     23.14 o 
  -4   7   3      927.01      888.41     25.71 o 
  -3   7   3      553.24      569.19     14.55 o 
  -2   7   3      872.51      849.56     12.25 o 
  -1   7   3      714.84      687.99      8.76 o 
   0   7   3     1042.76      969.25     64.20 o 
   1   7   3      499.71      469.40      8.56 o 
   2   7   3      868.34      899.81     29.00 o 
   3   7   3      342.59      349.27     10.56 o 
   4   7   3      465.78      441.44      7.75 o 
   5   7   3       15.50       37.78     13.92 o 
   6   7   3      122.53      138.13     10.30 o 
   7   7   3       37.74       45.64      4.94 o 
   8   7   3       28.75       39.07     22.54 o 
   9   7   3       31.17       38.28     12.19 o 
  10   7   3       83.69       91.19     13.84 o 
  11   7   3        0.29        1.59      3.56 o 
  12   7   3       26.27       22.72      2.74 o 
  13   7   3       10.00       23.52     21.20 o 
  14   7   3       30.08       30.43      8.68 o 
  15   7   3       53.10       41.97      5.35 o 
  16   7   3        2.86       32.99     30.50 o 
 -17   8   3       25.43       36.72     12.59 o 
 -16   8   3        5.23        8.89     13.48 o 
 -15   8   3       33.43       43.49     12.31 o 
 -14   8   3       46.31       67.44     15.49 o 
 -13   8   3       24.69       31.06      4.52 o 
 -12   8   3      124.09      155.45     15.94 o 
 -11   8   3      232.44      260.52     14.29 o 
 -10   8   3       28.87       38.60     15.88 o 
  -9   8   3      108.88      122.20     12.18 o 
  -8   8   3      518.91      545.38     15.67 o 
  -7   8   3      200.09      221.63     19.78 o 
  -6   8   3      509.61      507.24     16.46 o 
  -5   8   3       86.08       87.94      3.52 o 
  -4   8   3     1029.56      952.86     17.67 o 
  -3   8   3       85.96      115.38     16.25 o 
  -2   8   3     2583.86     2437.86     44.87 o 
  -1   8   3      481.60      456.33     10.30 o 
   0   8   3      756.54      682.26     20.90 o 
   1   8   3      349.42      339.55      8.65 o 
   2   8   3     1512.38     1517.63     51.21 o 
   3   8   3      110.60      131.09     21.05 o 
   4   8   3       37.00       45.17      8.51 o 
   5   8   3      346.39      363.76     18.59 o 
   6   8   3      123.94      156.59     29.70 o 
   7   8   3       20.71       30.09     10.01 o 
   8   8   3       46.05       47.55      4.92 o 
   9   8   3       56.51       64.28     10.02 o 
  10   8   3       39.40       35.45      4.30 o 
  11   8   3       50.42       58.12      7.54 o 
  12   8   3       33.70       35.94     16.39 o 
  13   8   3        5.49       13.76     18.91 o 
  14   8   3        8.03       17.79      3.58 o 
  15   8   3       24.43       24.90     21.05 o 
  16   8   3        4.30        6.72      6.47 o 
 -17   9   3       12.76       29.27     17.25 o 
 -16   9   3       42.87       50.29      7.73 o 
 -15   9   3      113.04      132.03      8.23 o 
 -14   9   3       70.77       61.57      3.83 o 
 -13   9   3      182.01      149.73     20.38 o 
 -12   9   3       17.65       38.84     15.02 o 
 -11   9   3        5.89       14.33      8.58 o 
 -10   9   3       79.88       74.28      7.80 o 
  -9   9   3       17.00       20.06      3.75 o 
  -8   9   3      175.13      240.51     17.95 o 
  -7   9   3      140.45      138.45      7.93 o 
  -6   9   3       27.31       34.66      4.64 o 
  -5   9   3       12.32       29.41      8.88 o 
  -4   9   3       65.46       65.93      8.36 o 
  -3   9   3      203.93      184.82     44.54 o 
  -2   9   3      299.34      328.34     16.02 o 
  -1   9   3     1044.27     1050.77     55.78 o 
   0   9   3      284.64      324.19     13.09 o 
   1   9   3      316.51      286.80     17.70 o 
   2   9   3      195.55      210.15      9.52 o 
   3   9   3       12.87       21.56      4.27 o 
   4   9   3       53.03       65.05      8.08 o 
   5   9   3        9.45       14.38      3.70 o 
   6   9   3      474.18      416.82     25.73 o 
   7   9   3      599.79      547.34     22.98 o 
   8   9   3      107.66       94.50      4.35 o 
   9   9   3      192.21      254.70     18.14 o 
  10   9   3       30.39       46.53     16.39 o 
  11   9   3       36.67       47.88     19.59 o 
  12   9   3       20.25       24.04      8.59 o 
  13   9   3       21.77       38.67     22.53 o 
  14   9   3        2.18        7.03      7.26 o 
  15   9   3       30.76       25.58      6.97 o 
 -17  10   3       28.78       27.46      4.42 o 
 -16  10   3       22.59       22.08      6.88 o 
 -15  10   3      124.66      140.06     13.63 o 
 -14  10   3       15.20       36.03     14.19 o 
 -13  10   3      429.57      459.24     18.13 o 
 -12  10   3       85.19       73.29      3.82 o 
 -11  10   3       36.73       30.99      6.50 o 
 -10  10   3       13.08       22.58      7.19 o 
  -9  10   3       63.18       61.95      6.26 o 
  -8  10   3       96.16       90.58     11.14 o 
  -7  10   3       42.19       53.82      6.95 o 
  -6  10   3       25.21       44.89      8.95 o 
  -5  10   3       55.01       61.74      5.84 o 
  -4  10   3      113.93      114.97     24.80 o 
  -3  10   3       38.30       45.72      5.12 o 
  -2  10   3      153.59      186.10     25.04 o 
  -1  10   3       46.89       50.81      5.22 o 
   0  10   3      659.23      602.20     19.51 o 
   1  10   3       46.57      107.28     18.22 o 
   2  10   3      568.76      522.54      9.27 o 
   3  10   3       21.84       30.76      5.24 o 
   4  10   3       55.03       52.50      5.68 o 
   5  10   3        0.29       14.00     13.16 o 
   6  10   3       21.70       41.48     14.00 o 
   7  10   3       29.76       38.90     10.09 o 
   8  10   3       32.44       30.92      5.59 o 
   9  10   3       32.92       47.81      9.49 o 
  10  10   3      313.41      282.50     13.41 o 
  11  10   3       37.82       34.63      5.94 o 
  12  10   3       79.74       72.17      8.36 o 
  13  10   3       47.44       64.26     23.62 o 
  14  10   3       20.75       35.59      9.15 o 
  15  10   3        8.52       13.80     18.87 o 
 -17  11   3        6.90       28.33     16.68 o 
 -16  11   3       58.10       52.10     11.45 o 
 -15  11   3       26.93       41.74     11.52 o 
 -14  11   3        4.39       14.53      9.51 o 
 -13  11   3       87.02       95.23     13.84 o 
 -12  11   3       51.02       55.91     13.45 o 
 -11  11   3       74.33       69.93      4.19 o 
 -10  11   3      112.06       95.89      6.59 o 
  -9  11   3       40.04       54.08      5.75 o 
  -8  11   3        8.53        9.42      1.64 o 
  -7  11   3       50.97       46.08     17.53 o 
  -6  11   3      100.53      116.06     12.22 o 
  -5  11   3      268.39      281.43      6.88 o 
  -4  11   3       95.42      112.76      6.41 o 
  -3  11   3      379.08      358.55     19.98 o 
  -2  11   3      271.35      262.26      7.87 o 
  -1  11   3      192.32      197.93      8.83 o 
   0  11   3       73.48       74.21      5.95 o 
   1  11   3      289.82      281.15     22.91 o 
   2  11   3       58.59       72.84      9.67 o 
   3  11   3      296.56      301.53     14.48 o 
   4  11   3      104.51      116.00      4.07 o 
   5  11   3       56.67       76.67     12.93 o 
   6  11   3      427.75      380.92     13.87 o 
   7  11   3      178.04      185.40     12.45 o 
   8  11   3       23.88       25.34      3.14 o 
   9  11   3       58.98       61.19      3.10 o 
  10  11   3      130.50      135.94     12.67 o 
  11  11   3       30.24       45.65      8.34 o 
  12  11   3      111.40      121.83      7.59 o 
  13  11   3       13.89       25.79      5.11 o 
  14  11   3        6.12       19.33     11.60 o 
  15  11   3        8.10       24.27     13.15 o 
 -17  12   3       25.77       36.73     20.73 o 
 -16  12   3       62.85       60.41      5.66 o 
 -15  12   3        6.78       16.53     12.91 o 
 -14  12   3       85.68       80.87      4.83 o 
 -13  12   3       55.19       58.42      8.39 o 
 -12  12   3       38.18       37.59      3.99 o 
 -11  12   3       62.00       60.54     11.57 o 
 -10  12   3       73.74       74.87      5.70 o 
  -9  12   3      215.87      226.77     17.98 o 
  -8  12   3       44.55       59.57      9.99 o 
  -7  12   3       34.36       32.06      5.34 o 
  -6  12   3       64.69       60.88      2.48 o 
  -5  12   3      263.39      292.06     10.07 o 
  -4  12   3      880.57      801.56     10.21 o 
  -3  12   3       11.66       17.70      5.49 o 
  -2  12   3       17.35       23.36      9.64 o 
  -1  12   3      190.22      186.74     29.35 o 
   0  12   3        9.43       14.28      2.84 o 
   1  12   3      321.29      306.01     17.50 o 
   2  12   3       33.05       35.80      5.98 o 
   3  12   3       31.05       45.05      7.32 o 
   4  12   3      179.34      175.40     36.06 o 
   5  12   3      172.64      186.80      8.04 o 
   6  12   3      221.49      214.22     16.37 o 
   7  12   3      190.52      201.39     17.65 o 
   8  12   3      190.83      216.81     12.28 o 
   9  12   3        2.03       12.07     15.98 o 
  10  12   3       32.99       35.00      4.46 o 
  11  12   3        7.84        9.98      1.99 o 
  12  12   3       15.34       35.41     16.78 o 
  13  12   3       78.87       80.64     12.12 o 
  14  12   3        0.27        5.21     10.07 o 
  15  12   3       21.18       31.98     15.48 o 
 -17  13   3       10.18       10.58     32.25 o 
 -16  13   3       68.29       65.26      8.29 o 
 -15  13   3      104.69       97.00      3.80 o 
 -14  13   3      119.54      133.62     17.09 o 
 -13  13   3       91.57       94.99     14.04 o 
 -12  13   3       70.43       74.21      9.26 o 
 -11  13   3       81.94       83.41      4.73 o 
 -10  13   3        5.43        6.16     11.24 o 
  -9  13   3      128.43      168.85      7.51 o 
  -8  13   3       85.80       82.60      6.35 o 
  -7  13   3       49.03       50.60      3.37 o 
  -6  13   3      433.80      421.27      9.36 o 
  -5  13   3      222.02      203.96     17.59 o 
  -4  13   3      343.55      313.32     20.09 o 
  -3  13   3       17.78       16.25      1.61 o 
  -2  13   3      253.08      285.97     17.56 o 
  -1  13   3       74.80       81.02     17.34 o 
   0  13   3       55.44      100.78     14.77 o 
   1  13   3       95.31      102.35     10.46 o 
   2  13   3      329.06      316.50     13.96 o 
   3  13   3       84.94       91.38     13.05 o 
   4  13   3        2.07       10.44      3.71 o 
   5  13   3      201.01      180.07      3.44 o 
   6  13   3      143.60      123.32     11.47 o 
   7  13   3      244.20      231.31     19.48 o 
   8  13   3       89.87       88.77      4.08 o 
   9  13   3       40.54       44.41      5.38 o 
  10  13   3       21.79       35.40      7.42 o 
  11  13   3        7.15       19.78     12.22 o 
  12  13   3        0.32        3.20      2.82 o 
  13  13   3        1.66        3.86      3.63 o 
  14  13   3        8.24       14.03      4.95 o 
  15  13   3        0.72       11.02     33.31 o 
 -16  14   3        7.96       11.20     10.96 o 
 -15  14   3       16.29       28.13      5.15 o 
 -14  14   3       62.56       59.83      2.66 o 
 -13  14   3       32.34       31.52      3.49 o 
 -12  14   3       42.01       43.48     10.70 o 
 -11  14   3       33.62       45.41     12.83 o 
 -10  14   3       28.44       34.05      5.83 o 
  -9  14   3       89.84       91.79     10.19 o 
  -8  14   3      205.49      181.57     23.28 o 
  -7  14   3      173.22      196.84     14.41 o 
  -6  14   3      262.18      256.43      9.65 o 
  -5  14   3      280.40      292.60     10.53 o 
  -4  14   3      353.04      328.92     12.30 o 
  -3  14   3      348.49      339.61      9.12 o 
  -2  14   3      425.56      422.94      4.50 o 
  -1  14   3       29.06       91.19     23.58 o 
   0  14   3       44.80       42.11      4.78 o 
   1  14   3      419.15      373.05     27.15 o 
   2  14   3      131.63      164.54     14.35 o 
   3  14   3      100.64      123.64     29.99 o 
   4  14   3       53.10       43.22      6.98 o 
   5  14   3      212.08      200.76      7.14 o 
   6  14   3      236.90      224.76      4.97 o 
   7  14   3       16.01       16.22      1.26 o 
   8  14   3      137.69      155.90     12.43 o 
   9  14   3      122.99      112.93      9.21 o 
  10  14   3      149.62      194.07     16.25 o 
  11  14   3       35.16       38.33     11.57 o 
  12  14   3       35.22       59.52     20.96 o 
  13  14   3        6.75       11.13     13.18 o 
  14  14   3        8.33       17.39     20.53 o 
 -16  15   3        7.67       12.82     21.73 o 
 -15  15   3        2.65       14.28     11.08 o 
 -14  15   3       47.26       43.88     19.04 o 
 -13  15   3       52.65       44.95      4.07 o 
 -12  15   3        1.98        5.37      6.23 o 
 -11  15   3       59.50       58.48      7.72 o 
 -10  15   3       95.37      102.82     11.24 o 
  -9  15   3       30.54       46.34     12.66 o 
  -8  15   3       10.56       10.12     11.61 o 
  -7  15   3      237.14      218.94     10.01 o 
  -6  15   3      538.64      521.85      9.98 o 
  -5  15   3      131.47      113.95     18.18 o 
  -4  15   3      510.60      473.82     30.77 o 
  -3  15   3      970.88      917.90     20.47 o 
  -2  15   3      765.06      692.97     16.74 o 
  -1  15   3      740.15      702.26     10.89 o 
   0  15   3       43.96       39.66      4.04 o 
   1  15   3     1064.76      959.84     61.86 o 
   2  15   3      372.43      348.98      8.28 o 
   3  15   3      180.77      211.10     21.85 o 
   4  15   3      275.24      309.73     18.68 o 
   5  15   3      135.91      131.19     10.46 o 
   6  15   3       93.65       90.90      4.47 o 
   7  15   3       44.38       38.60      2.59 o 
   8  15   3       95.06       84.09     11.24 o 
   9  15   3       13.54       20.88      3.18 o 
  10  15   3       39.76       44.31      8.03 o 
  11  15   3       21.68       23.63      5.73 o 
  12  15   3        5.33        3.79      2.24 o 
  13  15   3       34.38       32.24      4.95 o 
  14  15   3        3.59        6.32     16.15 o 
 -16  16   3       10.05       16.37      6.29 o 
 -15  16   3       46.60       42.84     17.47 o 
 -14  16   3       26.99       23.91      1.49 o 
 -13  16   3       56.91       46.31      3.86 o 
 -12  16   3       22.97       24.98      7.48 o 
 -11  16   3        9.98       18.02      7.38 o 
 -10  16   3        1.44       10.58     11.49 o 
  -9  16   3       24.38       27.16      4.95 o 
  -8  16   3      229.22      244.73     10.24 o 
  -7  16   3      679.39      600.71     17.17 o 
  -6  16   3       76.84      150.78     15.80 o 
  -5  16   3     1908.02     1689.43     11.98 o 
  -4  16   3      135.08      143.73      7.39 o 
  -3  16   3     1309.67     1249.06    104.42 o 
  -2  16   3     2300.87     2133.75     39.36 o 
  -1  16   3      450.05      419.54     14.67 o 
   0  16   3     1146.51     1033.56     66.29 o 
   1  16   3      196.36      241.57     12.74 o 
   2  16   3      271.88      302.11     12.38 o 
   3  16   3      206.29      218.43     20.76 o 
   4  16   3      199.34      237.96     17.56 o 
   5  16   3       15.89       19.34     11.94 o 
   6  16   3       61.43       56.07      4.37 o 
   7  16   3        1.39       14.89     13.68 o 
   8  16   3       20.81       18.52      4.66 o 
   9  16   3       32.74       32.93      8.29 o 
  10  16   3       40.89       53.44     10.26 o 
  11  16   3       33.51       43.91     11.96 o 
  12  16   3       44.16       50.20      7.56 o 
  13  16   3       24.18       39.51     14.55 o 
  14  16   3        3.52        6.10      2.24 o 
 -15  17   3       21.34       40.09     26.02 o 
 -14  17   3       44.67       45.13      7.14 o 
 -13  17   3       29.53       32.15     14.70 o 
 -12  17   3       44.87       47.84      8.44 o 
 -11  17   3       33.96       44.51      7.69 o 
 -10  17   3       16.91       16.07      6.00 o 
  -9  17   3        1.14        7.56      6.01 o 
  -8  17   3       22.77       23.45      3.57 o 
  -7  17   3       93.84       99.34     10.76 o 
  -6  17   3      428.97      436.70      9.17 o 
  -5  17   3       18.11       38.54     13.30 o 
  -4  17   3     2514.32     2181.18     77.44 o 
  -3  17   3     1079.22      991.83     65.72 o 
  -2  17   3     2206.88     2106.36     80.63 o 
  -1  17   3     1621.13     1519.78     34.26 o 
   0  17   3      402.60      367.01     17.98 o 
   1  17   3      640.87      622.27     15.68 o 
   2  17   3     1024.39      888.66     12.58 o 
   3  17   3      206.02      208.90     25.40 o 
   4  17   3       57.06       57.54      9.27 o 
   5  17   3       15.81       20.32      4.07 o 
   6  17   3       60.55       54.55      8.75 o 
   7  17   3       23.83       38.33      6.96 o 
   8  17   3        1.64        3.64      4.78 o 
   9  17   3       80.22       82.21     13.17 o 
  10  17   3       14.08       15.36      2.68 o 
  11  17   3       28.70       25.53     15.66 o 
  12  17   3       12.79       19.73     34.30 o 
  13  17   3       20.05       27.64     10.77 o 
 -14  18   3       12.53       18.44      6.19 o 
 -13  18   3       17.63       19.30     10.63 o 
 -12  18   3       35.58       38.00      5.88 o 
 -11  18   3       29.98       28.98      3.85 o 
 -10  18   3       90.91       96.46      7.09 o 
  -9  18   3      159.10      160.25     13.31 o 
  -8  18   3       64.06       63.23      4.36 o 
  -7  18   3       14.47       24.41      4.68 o 
  -6  18   3      243.41      248.81      7.96 o 
  -5  18   3      142.13      152.86     16.06 o 
  -4  18   3      670.27      643.80     15.14 o 
  -3  18   3      279.30      282.31     10.61 o 
  -2  18   3       12.48       17.07     10.34 o 
  -1  18   3      120.77      155.09      9.11 o 
   0  18   3       92.04       99.51      6.83 o 
   1  18   3      852.97      815.40     14.65 o 
   2  18   3       26.45       35.84      7.53 o 
   3  18   3      272.95      245.75     19.89 o 
   4  18   3       12.37       19.36      5.95 o 
   5  18   3        2.49        4.14      4.80 o 
   6  18   3       46.24       54.49     15.40 o 
   7  18   3       50.88       44.44      2.69 o 
   8  18   3        0.29        5.64      2.46 o 
   9  18   3       33.18       44.94     12.19 o 
  10  18   3        6.20       12.06      3.21 o 
  11  18   3       11.70       31.19     35.55 o 
  12  18   3       72.53       74.89     20.61 o 
  13  18   3       19.47       39.59     21.17 o 
 -14  19   3       17.84       24.29      6.94 o 
 -13  19   3       19.05       32.99     15.57 o 
 -12  19   3       20.26       31.23     15.70 o 
 -11  19   3        2.48        5.22     11.41 o 
 -10  19   3       33.97       33.50      4.06 o 
  -9  19   3       29.80       26.36      2.10 o 
  -8  19   3        6.29        7.12      7.88 o 
  -7  19   3       35.76       45.48      7.62 o 
  -6  19   3       92.84       93.95      7.19 o 
  -5  19   3      234.17      237.20     15.34 o 
  -4  19   3       99.92      132.38     17.68 o 
  -3  19   3      331.01      356.52     14.76 o 
  -2  19   3       36.36       42.97      6.58 o 
  -1  19   3      482.54      423.97      6.12 o 
   0  19   3      525.15      528.75      8.28 o 
   1  19   3      462.33      433.67     13.75 o 
   2  19   3      195.94      187.56      9.38 o 
   3  19   3      128.30      130.14      8.84 o 
   4  19   3       13.57       24.37      7.53 o 
   5  19   3       49.08       44.65      3.08 o 
   6  19   3      155.38      166.84      6.20 o 
   7  19   3       51.01       54.42      4.90 o 
   8  19   3       89.97       90.06     12.95 o 
   9  19   3       55.04       66.07     12.65 o 
  10  19   3        2.87       10.90     18.20 o 
 -13  20   3        0.22        0.31      1.76 o 
 -12  20   3        2.73        5.73      5.47 o 
 -11  20   3       70.54       70.54      8.36 o 
 -10  20   3       19.60       26.48      9.01 o 
  -9  20   3       38.95       41.13      4.65 o 
  -8  20   3        6.19       15.78      8.79 o 
  -7  20   3       79.44       70.77      2.63 o 
  -6  20   3      423.39      377.43     17.51 o 
  -5  20   3      130.98      118.44     21.74 o 
  -4  20   3        2.30        4.91      5.85 o 
  -3  20   3      279.43      288.50      8.74 o 
  -2  20   3       42.46       50.45      7.78 o 
  -1  20   3      418.47      364.42     21.81 o 
   0  20   3      486.46      476.90     15.14 o 
   1  20   3       71.13       78.89     10.46 o 
   2  20   3        5.73       19.55     22.31 o 
   3  20   3        1.47       18.84     17.72 o 
   4  20   3       31.40       31.71      4.98 o 
   5  20   3        7.97        7.06      1.23 o 
   6  20   3       54.12       53.75      5.98 o 
   7  20   3       18.07       21.73      8.86 o 
   8  20   3        5.75        6.60     16.42 o 
   9  20   3        6.64       14.69      5.38 o 
  10  20   3        9.23       18.30      5.29 o 
 -13  21   3        7.61       20.92     17.54 o 
 -12  21   3       34.40       38.72     12.00 o 
 -11  21   3       26.50       26.20      5.98 o 
 -10  21   3       10.85       17.62      9.49 o 
  -9  21   3       30.79       32.69      6.72 o 
  -8  21   3       46.79       47.67      7.36 o 
  -7  21   3       20.97       43.80     10.97 o 
  -6  21   3       74.15       71.41      7.58 o 
  -5  21   3        3.66        4.76      6.41 o 
  -4  21   3      251.84      260.91      8.23 o 
  -3  21   3       37.86       47.01     10.01 o 
  -2  21   3       45.60       45.05      3.60 o 
  -1  21   3      139.65      171.13     10.21 o 
   0  21   3       57.47       46.90      7.58 o 
   1  21   3       71.73       74.62     14.85 o 
   2  21   3       13.66       20.72      7.24 o 
   3  21   3       73.20       67.34      5.20 o 
   4  21   3       56.85       66.15      9.43 o 
   5  21   3       49.89       68.29     17.89 o 
   6  21   3       23.74       39.10     18.92 o 
   7  21   3       20.52       18.30      7.44 o 
   8  21   3       19.37       24.42     10.26 o 
   9  21   3       26.92       41.41     20.45 o 
  10  21   3       25.64       35.49     10.58 o 
 -12  22   3        1.41        2.34      2.76 o 
 -11  22   3       24.00       36.79     11.57 o 
 -10  22   3        5.83        7.42      9.86 o 
  -9  22   3        9.68       24.94     12.02 o 
  -8  22   3       33.85       44.14      9.63 o 
  -7  22   3       64.80       71.67     12.35 o 
  -6  22   3       88.29       74.93      8.33 o 
  -5  22   3      101.95       89.94      4.69 o 
  -4  22   3      126.29      174.99     16.77 o 
  -3  22   3       62.17       44.60      4.73 o 
  -2  22   3       44.67       61.38     19.89 o 
  -1  22   3      196.83      224.88     11.68 o 
   0  22   3       18.62       19.54      6.80 o 
   1  22   3       29.52       26.33      9.06 o 
   2  22   3       99.69       97.11      6.97 o 
   3  22   3        4.21        6.10     10.55 o 
   4  22   3        8.59        7.99     18.71 o 
   5  22   3       41.58       45.37     10.52 o 
   6  22   3        1.70        2.64      4.44 o 
   7  22   3        9.49        9.92      1.46 o 
   8  22   3        2.32        8.66      9.48 o 
   9  22   3       24.40       34.60     19.46 o 
  10  22   3       31.39       40.40     18.74 o 
 -11  23   3       12.71       12.55      2.65 o 
 -10  23   3       10.42       11.20      5.24 o 
  -9  23   3       44.80       43.76      9.68 o 
  -8  23   3        8.48        6.56     16.88 o 
  -7  23   3       81.18       86.72     14.90 o 
  -6  23   3       56.98       52.87      7.77 o 
  -5  23   3       58.65       61.44      5.84 o 
  -4  23   3      106.09      122.29      6.12 o 
  -3  23   3       38.06       37.89      9.15 o 
  -2  23   3       24.78       26.86      4.64 o 
  -1  23   3      194.81      193.08     14.84 o 
   0  23   3       65.07       58.02      6.68 o 
   1  23   3       12.35       10.43     16.61 o 
   2  23   3       86.41       73.77      9.12 o 
   3  23   3        9.71       21.78      8.37 o 
   4  23   3       52.81       48.65     19.33 o 
   5  23   3        1.03        3.29      8.06 o 
   6  23   3       14.29       18.58      9.39 o 
   7  23   3       21.55       32.57     14.54 o 
   8  23   3        7.56       19.82     22.18 o 
   9  23   3       33.50       38.79     11.16 o 
  10  23   3        3.82        1.87      6.10 o 
 -11  24   3        9.97       19.49      6.47 o 
 -10  24   3       11.66       27.56     15.10 o 
  -9  24   3       24.22       29.00      4.79 o 
  -8  24   3       62.49       57.63     19.88 o 
  -7  24   3       70.59       75.04     16.31 o 
  -6  24   3       38.79       31.51      2.77 o 
  -5  24   3       25.62       50.84     16.94 o 
  -4  24   3        9.35       11.78      2.48 o 
  -3  24   3       39.92       38.71      2.95 o 
  -2  24   3       38.13       38.19      9.82 o 
  -1  24   3       51.53       55.95      8.03 o 
   0  24   3       88.91       75.84      2.27 o 
   1  24   3       23.68       31.42      9.61 o 
   2  24   3       16.72       36.93     14.27 o 
   3  24   3        5.65        6.62      3.64 o 
   4  24   3        7.74       10.46     22.14 o 
   5  24   3        2.80        2.79      4.18 o 
   6  24   3       27.60       29.74     25.84 o 
   7  24   3       21.59       40.10     13.35 o 
   8  24   3       12.37       18.20     10.06 o 
   9  24   3       10.61        9.28     29.26 o 
 -10  25   3       33.85       53.85     20.73 o 
  -9  25   3       44.73       52.70     17.03 o 
  -8  25   3       39.47       51.73     17.30 o 
  -7  25   3        4.76        8.42      9.52 o 
  -6  25   3       11.30       29.62      9.68 o 
  -5  25   3       22.20       19.08     11.71 o 
  -4  25   3       12.68       13.35      8.58 o 
  -3  25   3       39.38       42.62     16.63 o 
  -2  25   3       92.14       74.87      3.67 o 
  -1  25   3       36.82       40.94      9.42 o 
   0  25   3       23.81       50.39     22.00 o 
   1  25   3        6.37        6.69     12.92 o 
   2  25   3       41.00       50.98     11.64 o 
   3  25   3       71.14      124.23     26.74 o 
   4  25   3        9.44       21.25      6.31 o 
   5  25   3       23.17       28.56      6.80 o 
   6  25   3       43.33       33.30      4.69 o 
   7  25   3       36.89       46.55     10.78 o 
   8  25   3       15.90       21.15      4.39 o 
   9  25   3       41.87       48.00     14.07 o 
  -9  26   3       14.71       19.49      6.47 o 
  -8  26   3        5.13       10.03      4.83 o 
  -7  26   3       16.70       22.08      4.69 o 
  -6  26   3        4.90       12.88     15.85 o 
  -5  26   3       39.25       33.02     10.52 o 
  -4  26   3       12.90       10.45      5.06 o 
  -3  26   3       49.09       65.71     14.30 o 
  -2  26   3       22.52       30.90      4.73 o 
  -1  26   3       33.56       35.28      7.20 o 
   0  26   3       20.90       24.66      6.78 o 
   1  26   3        3.00        2.16      5.68 o 
   2  26   3       16.48       23.21     10.33 o 
   3  26   3       22.38       25.24      9.42 o 
   4  26   3       50.38       49.50      8.34 o 
   5  26   3        9.86       11.91     19.85 o 
   6  26   3       34.53       45.46     18.39 o 
   7  26   3       12.27       13.37      4.19 o 
   8  26   3       80.76       56.22      1.43 o 
  -9  27   3        2.65        8.47     28.45 o 
  -8  27   3       23.50       38.85     21.35 o 
  -7  27   3        8.24       21.72     11.39 o 
  -6  27   3       27.05       38.99      7.05 o 
  -5  27   3       71.59       66.06      7.29 o 
  -4  27   3        6.88       14.25      2.40 o 
  -3  27   3       44.73       40.57     10.26 o 
  -2  27   3       24.28       26.81     10.06 o 
  -1  27   3       12.41       19.09      7.02 o 
   0  27   3        9.08       26.90     17.09 o 
   1  27   3       45.48       42.38      5.72 o 
   2  27   3       12.47       24.22     22.21 o 
   3  27   3       34.65       33.10      3.49 o 
   4  27   3       16.17       19.51     11.14 o 
   5  27   3       13.20        9.01     19.50 o 
   6  27   3       21.16       38.58     11.74 o 
   7  27   3        4.99       18.55     12.20 o 
  -7  28   3        0.33       26.27     33.49 o 
  -6  28   3        6.91       12.63     10.09 o 
  -5  28   3        4.38        3.85      2.33 o 
  -4  28   3        3.91       13.56      2.48 o 
  -3  28   3       13.36       27.14      5.81 o 
  -2  28   3       53.39       51.68      8.48 o 
  -1  28   3        0.95       18.03     11.61 o 
   0  28   3      119.51      112.20     16.33 o 
   1  28   3       16.56       38.05     16.06 o 
   2  28   3       52.28       59.51     15.60 o 
   3  28   3        2.32        3.08      5.69 o 
   4  28   3        7.28       12.65      3.40 o 
   5  28   3       50.24       58.71     23.97 o 
  -4  29   3       23.00       46.22     16.88 o 
  -3  29   3       34.65       39.23     10.57 o 
  -2  29   3       27.93       43.61      8.18 o 
  -1  29   3       16.38       29.88     19.61 o 
   0  29   3        8.14       13.07      7.49 o 
   1  29   3        2.82        5.85      6.29 o 
   2  29   3       40.65       55.72     31.13 o 
  -3  30   3        2.24        3.80      3.24 o 
  -2  30   3        2.05       15.63     14.82 o 
 -17   0   4        0.44        0.37      0.62 o 
 -16   0   4        1.32       26.33     35.92 o 
 -15   0   4       31.23       47.51     11.34 o 
 -14   0   4      231.34      237.50     16.81 o 
 -13   0   4      237.98      273.71     10.67 o 
 -12   0   4      275.03      275.86     11.03 o 
 -11   0   4       29.15       36.84      6.35 o 
 -10   0   4       72.33       84.52     16.82 o 
  -9   0   4      265.51      266.19     12.95 o 
  -8   0   4       22.13       36.12     10.01 o 
  -7   0   4        1.87        3.57      8.65 o 
  -6   0   4        0.25        6.80      6.63 o 
  -5   0   4        9.01       17.39      5.58 o 
  -4   0   4       19.80       20.05      3.63 o 
  -3   0   4       63.62       68.92     18.12 o 
  -2   0   4      298.20      338.48     13.32 o 
  -1   0   4      165.92      179.42     26.52 o 
   0   0   4     1907.78     2007.52     31.44 o 
   1   0   4      377.89      425.51     30.75 o 
   2   0   4        1.66       20.50     10.94 o 
   3   0   4      105.05      123.85      7.94 o 
   4   0   4      380.69      328.65     19.86 o 
   5   0   4       13.01       34.92     29.26 o 
   6   0   4       45.17       49.12      4.54 o 
   7   0   4       22.65       43.89     23.97 o 
   8   0   4       38.90       43.02     17.87 o 
   9   0   4        1.57        7.10     35.36 o 
  10   0   4       63.39       69.10     33.56 o 
  11   0   4       13.60       26.52     23.78 o 
  12   0   4       27.95       24.96     12.39 o 
  13   0   4       25.53       29.51      4.11 o 
  14   0   4        0.01        1.00      6.91 o 
  15   0   4        1.58        5.42     14.01 o 
 -17   1   4       37.72       42.80      7.47 o 
 -16   1   4       51.90       68.59     18.16 o 
 -15   1   4       76.49       83.64      9.10 o 
 -14   1   4       66.70       63.07      3.22 o 
 -13   1   4        0.30        6.55      7.45 o 
 -12   1   4      162.32      163.94      5.85 o 
 -11   1   4      338.74      324.52      6.01 o 
 -10   1   4      195.50      169.78     18.82 o 
  -9   1   4      367.91      378.67     11.67 o 
  -8   1   4      165.55      170.96     17.05 o 
  -7   1   4     1069.25      978.30     27.25 o 
  -6   1   4      233.48      232.89     16.28 o 
  -5   1   4       83.30       91.29      7.36 o 
  -4   1   4      243.14      272.20      5.78 o 
  -3   1   4      139.64      178.98     12.24 o 
  -2   1   4       27.63       27.76      7.63 o 
  -1   1   4      271.01      291.58     12.86 o 
   0   1   4       93.42      113.00     24.92 o 
   1   1   4      374.39      383.82     10.34 o 
   2   1   4       69.61       70.37      4.73 o 
   3   1   4      270.17      277.35     15.35 o 
   4   1   4      489.70      495.18     17.45 o 
   5   1   4     1278.03     1231.98     50.21 o 
   6   1   4       78.31       82.27     18.18 o 
   7   1   4       89.65       92.53      9.40 o 
   8   1   4      145.99      149.95      4.40 o 
   9   1   4       34.05       36.27     17.74 o 
  10   1   4       51.25       63.26     10.36 o 
  11   1   4       31.64       52.29     19.28 o 
  12   1   4        1.91        3.98      6.81 o 
  13   1   4       10.23       16.02      5.05 o 
  14   1   4       26.79       40.91      8.45 o 
  15   1   4        5.33       21.89     22.05 o 
 -17   2   4       34.84       28.16      0.87 o 
 -16   2   4       20.88       19.98      3.99 o 
 -15   2   4        1.04        6.57      5.69 o 
 -14   2   4      110.57      134.07      9.14 o 
 -13   2   4      288.13      334.95     14.47 o 
 -12   2   4      325.46      339.47     11.10 o 
 -11   2   4      917.57      839.19     15.74 o 
 -10   2   4       41.50       46.74      9.50 o 
  -9   2   4      565.05      533.55     19.06 o 
  -8   2   4       78.42       76.68      8.59 o 
  -7   2   4       65.70       66.27      3.54 o 
  -6   2   4      874.65      769.25     14.46 o 
  -5   2   4       11.15       19.62      5.71 o 
  -4   2   4       65.45       67.11      6.98 o 
  -3   2   4      115.58      158.72     22.15 o 
  -2   2   4      182.80      181.08      8.53 o 
  -1   2   4      857.63      800.55     10.85 o 
   0   2   4     1371.37     1386.69     13.51 o 
   1   2   4      861.60      841.44      8.57 o 
   2   2   4        6.01        6.20      3.22 o 
   3   2   4      534.71      479.10     24.65 o 
   4   2   4      125.67      186.72     13.42 o 
   5   2   4      302.86      352.30     17.78 o 
   6   2   4       58.03       56.34      1.93 o 
   7   2   4      120.54      111.79     11.74 o 
   8   2   4       24.46       34.25     20.59 o 
   9   2   4        9.59       14.24     13.63 o 
  10   2   4       46.51       62.78     14.47 o 
  11   2   4       62.20       58.91      9.52 o 
  12   2   4       49.53       49.36     10.16 o 
  13   2   4       12.34       31.69     11.23 o 
  14   2   4       14.85       18.72      3.81 o 
  15   2   4        8.66       11.27     18.68 o 
 -18   3   4        4.34        6.97      9.52 o 
 -17   3   4       22.60       46.87     22.58 o 
 -16   3   4        8.14       29.70     15.35 o 
 -15   3   4       53.96       52.40      6.55 o 
 -14   3   4      475.01      447.92     13.41 o 
 -13   3   4      167.29      165.98     12.46 o 
 -12   3   4      186.99      209.41      6.83 o 
 -11   3   4      182.75      179.18     22.79 o 
 -10   3   4      186.92      206.11     12.64 o 
  -9   3   4      281.26      300.58      8.37 o 
  -8   3   4       49.67       67.39     16.24 o 
  -7   3   4      750.92      718.68     11.63 o 
  -6   3   4       28.32       32.19      6.69 o 
  -5   3   4      240.26      258.10     14.35 o 
  -4   3   4      219.52      268.90     23.06 o 
  -3   3   4      106.63      129.02      5.93 o 
  -2   3   4       96.94      101.57      3.51 o 
  -1   3   4      282.59      301.93     17.31 o 
   0   3   4     1318.18     1268.17     35.34 o 
   1   3   4      430.84      391.48     11.79 o 
   2   3   4      283.98      265.36     35.09 o 
   3   3   4      110.30      113.45     19.78 o 
   4   3   4      618.29      571.20     11.40 o 
   5   3   4      163.93      161.39     17.35 o 
   6   3   4       58.06       66.97     22.12 o 
   7   3   4       50.14       66.97     19.44 o 
   8   3   4        9.20       14.28      8.61 o 
   9   3   4       43.13       41.10      9.77 o 
  10   3   4      112.28      168.40     35.42 o 
  11   3   4       24.99       32.02      5.77 o 
  12   3   4        0.49        0.17      2.96 o 
  13   3   4       16.47       37.04     14.28 o 
  14   3   4       21.46       22.59     12.93 o 
  15   3   4        4.99       10.34     11.71 o 
 -18   4   4        9.99       36.29     15.84 o 
 -17   4   4       63.89       58.44     10.01 o 
 -16   4   4       43.19       42.74      7.78 o 
 -15   4   4        8.86       10.90      2.89 o 
 -14   4   4      369.09      394.76     14.92 o 
 -13   4   4      364.24      350.00     10.08 o 
 -12   4   4       15.02       26.17      6.97 o 
 -11   4   4      187.75      247.47     16.85 o 
 -10   4   4       82.32       79.68      6.40 o 
  -9   4   4      246.47      270.71     10.60 o 
  -8   4   4       63.88       69.79      6.28 o 
  -7   4   4       64.27       59.76      2.72 o 
  -6   4   4       44.32       48.19      3.97 o 
  -5   4   4      318.47      310.15      7.69 o 
  -4   4   4      218.08      237.60     14.77 o 
  -3   4   4      336.09      359.17     14.53 o 
  -2   4   4      350.94      373.95     14.15 o 
  -1   4   4       65.46       60.39     12.16 o 
   0   4   4      284.22      266.70     11.71 o 
   1   4   4     1134.47     1049.08     27.84 o 
   2   4   4       34.89       41.13      5.29 o 
   3   4   4      378.01      349.69      6.40 o 
   4   4   4      231.58      217.34      4.65 o 
   5   4   4      285.52      313.08     24.77 o 
   6   4   4       12.94       19.14      4.37 o 
   7   4   4      119.32      117.32     23.69 o 
   8   4   4       85.97       98.70     14.18 o 
   9   4   4        1.53        5.59      6.30 o 
  10   4   4       23.94       40.22     22.05 o 
  11   4   4       24.80       43.27     17.23 o 
  12   4   4       93.22       88.99      3.68 o 
  13   4   4       25.93       45.32     19.69 o 
  14   4   4        3.16       13.54      3.98 o 
  15   4   4        0.64        8.26      7.81 o 
 -18   5   4       28.27       39.97     15.49 o 
 -17   5   4        3.51        3.55      2.18 o 
 -16   5   4       14.60       25.16      5.88 o 
 -15   5   4       82.43       73.52      6.09 o 
 -14   5   4      326.46      298.56     12.92 o 
 -13   5   4       59.26       65.71     11.35 o 
 -12   5   4       83.76      140.26     15.62 o 
 -11   5   4      422.62      403.12      6.26 o 
 -10   5   4      478.46      425.06     40.68 o 
  -9   5   4        2.21       15.09     15.89 o 
  -8   5   4      111.07      105.92     10.91 o 
  -7   5   4      402.11      370.85     12.33 o 
  -6   5   4      196.35      219.91     15.56 o 
  -5   5   4       78.70       65.13     13.34 o 
  -4   5   4       65.53       58.68      9.40 o 
  -3   5   4      390.58      373.40     18.71 o 
  -2   5   4        3.78       14.51      9.21 o 
  -1   5   4      924.80      839.29     29.11 o 
   0   5   4     2534.66     2370.64     61.63 o 
   1   5   4      825.62      815.71     10.43 o 
   2   5   4      985.89      936.11     16.50 o 
   3   5   4      989.14      958.89      6.56 o 
   4   5   4      417.24      408.19     19.53 o 
   5   5   4      579.23      519.48     24.34 o 
   6   5   4      429.32      391.20      3.14 o 
   7   5   4       81.64       84.95      2.72 o 
   8   5   4       96.62      101.25     17.97 o 
   9   5   4      168.95      163.92     14.79 o 
  10   5   4       26.93       41.27     20.74 o 
  11   5   4       18.68       22.05      7.56 o 
  12   5   4        7.31        9.48     16.50 o 
  13   5   4       26.30       22.24      5.04 o 
  14   5   4       10.76       25.13      9.43 o 
  15   5   4       17.19       38.47     16.88 o 
 -17   6   4       17.47       29.97     14.95 o 
 -16   6   4        1.96        9.22      2.11 o 
 -15   6   4       35.20       54.94     16.15 o 
 -14   6   4       55.97       49.38     13.67 o 
 -13   6   4      142.89      178.14      8.81 o 
 -12   6   4      267.16      258.04     23.73 o 
 -11   6   4      233.90      229.70     10.74 o 
 -10   6   4      352.54      340.98      9.08 o 
  -9   6   4      356.09      336.17     20.92 o 
  -8   6   4       73.98       68.53      8.54 o 
  -7   6   4      754.18      746.92     18.96 o 
  -6   6   4      409.30      374.91     21.06 o 
  -5   6   4      191.41      258.68     16.57 o 
  -4   6   4       70.27       76.18      5.83 o 
  -3   6   4      264.47      271.48     17.92 o 
  -2   6   4      810.65      752.42      4.89 o 
  -1   6   4      202.82      195.62      7.97 o 
   0   6   4      954.32      947.46      6.08 o 
   1   6   4      320.47      311.81     16.23 o 
   2   6   4     1778.18     1627.65     36.21 o 
   3   6   4       39.98       42.35      5.44 o 
   4   6   4      379.02      398.92     11.45 o 
   5   6   4       89.50      130.20     21.08 o 
   6   6   4        8.09       16.71      6.66 o 
   7   6   4       47.02       53.73      7.86 o 
   8   6   4        3.49        5.41     14.28 o 
   9   6   4       26.85       32.09     13.86 o 
  10   6   4        6.95       26.01      9.18 o 
  11   6   4       21.68       19.63      4.79 o 
  12   6   4       35.33       36.48      4.73 o 
  13   6   4       31.84       41.86     15.51 o 
  14   6   4       16.37       14.79      4.58 o 
 -17   7   4       49.71       43.06      6.56 o 
 -16   7   4       93.18       91.29     12.42 o 
 -15   7   4       54.96       54.75     10.24 o 
 -14   7   4       20.81       40.32     13.62 o 
 -13   7   4      407.54      397.33     26.93 o 
 -12   7   4      223.14      201.53     41.89 o 
 -11   7   4       89.60      106.96     15.46 o 
 -10   7   4       64.85       70.10      8.21 o 
  -9   7   4       86.17       76.96      8.42 o 
  -8   7   4        6.04       15.39      4.94 o 
  -7   7   4      124.17      135.69      9.18 o 
  -6   7   4        3.84       15.14     14.80 o 
  -5   7   4      236.12      238.51      6.31 o 
  -4   7   4      780.24      752.50     15.91 o 
  -3   7   4      174.09      166.70     17.47 o 
  -2   7   4      202.04      248.32     10.87 o 
  -1   7   4      342.17      353.26     21.26 o 
   0   7   4      734.95      692.85      9.09 o 
   1   7   4       81.62       91.93     11.33 o 
   2   7   4      217.84      208.10     18.30 o 
   3   7   4       43.53       49.29      7.54 o 
   4   7   4       38.80       52.01      9.87 o 
   5   7   4      258.77      266.97     17.49 o 
   6   7   4      533.63      472.95     33.69 o 
   7   7   4      210.19      190.27     19.14 o 
   8   7   4       15.01       31.94      7.75 o 
   9   7   4      137.13      141.60     26.05 o 
  10   7   4       63.62       68.08     17.50 o 
  11   7   4       27.80       43.61     13.64 o 
  12   7   4        4.49        8.85     19.42 o 
  13   7   4        8.88       12.26     23.26 o 
  14   7   4        0.44        0.55      3.95 o 
 -17   8   4        1.12        9.33      6.75 o 
 -16   8   4       36.68       34.02      3.89 o 
 -15   8   4       25.61       35.84     17.22 o 
 -14   8   4      219.33      225.81     11.88 o 
 -13   8   4       82.20       75.93      2.62 o 
 -12   8   4      179.63      188.46     10.99 o 
 -11   8   4       59.82       60.61      7.02 o 
 -10   8   4       70.90       82.79      7.29 o 
  -9   8   4       32.19       34.98      4.18 o 
  -8   8   4       41.37       58.69     11.37 o 
  -7   8   4       66.93       69.18      8.42 o 
  -6   8   4       39.36       30.31      3.37 o 
  -5   8   4      165.85      190.51     14.39 o 
  -4   8   4       28.73       33.88      6.57 o 
  -3   8   4      324.93      321.27     16.53 o 
  -2   8   4      388.05      411.22     11.26 o 
  -1   8   4      182.92      193.59     14.55 o 
   0   8   4      504.69      489.10     13.62 o 
   1   8   4      240.28      264.16     17.43 o 
   2   8   4      358.50      370.04     14.13 o 
   3   8   4       57.24       75.62     17.48 o 
   4   8   4      662.80      596.37     14.90 o 
   5   8   4      111.05      159.75     18.96 o 
   6   8   4       53.69       57.78     12.60 o 
   7   8   4      134.85      128.70     20.33 o 
   8   8   4       16.60       26.49     12.21 o 
   9   8   4       17.93       28.55     13.79 o 
  10   8   4       54.41       58.24     11.25 o 
  11   8   4       12.35       17.07      3.65 o 
  12   8   4       28.25       44.52     19.68 o 
  13   8   4       18.15       17.57      7.25 o 
  14   8   4        4.69       11.00      4.73 o 
 -17   9   4        3.60       16.76     13.65 o 
 -16   9   4       29.44       37.85     10.95 o 
 -15   9   4       21.46       30.04      7.89 o 
 -14   9   4       85.90       84.13      7.49 o 
 -13   9   4      102.86      100.11      5.89 o 
 -12   9   4      361.34      351.80     15.94 o 
 -11   9   4      220.88      249.53      7.30 o 
 -10   9   4       68.88       77.21     14.24 o 
  -9   9   4       50.75       48.47      4.34 o 
  -8   9   4        5.01       19.00     11.28 o 
  -7   9   4       72.28       77.33      7.43 o 
  -6   9   4       73.85       84.29     11.84 o 
  -5   9   4       11.72       19.59      6.73 o 
  -4   9   4      212.59      200.63      7.47 o 
  -3   9   4      512.85      505.53     17.69 o 
  -2   9   4       36.84       47.91     14.58 o 
  -1   9   4       71.39       59.16      2.65 o 
   0   9   4      133.72      149.90     15.58 o 
   1   9   4        4.46        9.40      3.72 o 
   2   9   4       48.51       53.43      8.17 o 
   3   9   4        3.48       11.07      2.91 o 
   4   9   4      377.29      375.99     13.60 o 
   5   9   4       59.15       70.23     12.89 o 
   6   9   4      450.83      435.67     27.58 o 
   7   9   4       34.89       43.28      8.09 o 
   8   9   4       76.34       89.77     13.15 o 
   9   9   4       71.79       83.10     16.64 o 
  10   9   4       22.93       33.66     12.82 o 
  11   9   4        7.28        6.65     13.73 o 
  12   9   4        4.73       12.20     23.77 o 
  13   9   4        4.94        8.37      9.05 o 
  14   9   4       33.73       27.15      2.59 o 
 -17  10   4       29.90       30.88      6.29 o 
 -16  10   4       37.67       45.31     10.94 o 
 -15  10   4        7.25       10.04      5.73 o 
 -14  10   4       43.19       46.30      5.38 o 
 -13  10   4        1.39        8.82      2.17 o 
 -12  10   4        0.99        9.72     12.54 o 
 -11  10   4       84.78       84.54      6.66 o 
 -10  10   4       11.07       39.98     14.48 o 
  -9  10   4      283.74      264.51      5.02 o 
  -8  10   4       70.16       84.80     10.50 o 
  -7  10   4      477.66      419.53      6.22 o 
  -6  10   4       33.63       38.26      3.62 o 
  -5  10   4       12.15       27.45      7.66 o 
  -4  10   4        5.52       10.76      4.29 o 
  -3  10   4        4.39       10.08     10.89 o 
  -2  10   4       48.40       47.28      9.40 o 
  -1  10   4       54.65       62.28      7.92 o 
   0  10   4       63.22       69.65      8.12 o 
   1  10   4      218.14      235.50     13.70 o 
   2  10   4      196.39      198.07     15.76 o 
   3  10   4      630.88      580.00      7.34 o 
   4  10   4      146.58      168.17      8.36 o 
   5  10   4      132.46      115.25      8.18 o 
   6  10   4       50.64       55.87      5.31 o 
   7  10   4       18.76       23.37      5.04 o 
   8  10   4      166.16      188.34     12.03 o 
   9  10   4        0.10        0.23      0.96 o 
  10  10   4       44.65       48.63      7.58 o 
  11  10   4       36.93       51.15     13.20 o 
  12  10   4       19.30       25.31      5.00 o 
  13  10   4        8.08       11.14      3.88 o 
  14  10   4        5.64        7.59      8.55 o 
 -17  11   4       44.35       52.11     34.99 o 
 -16  11   4       74.02       75.31     10.51 o 
 -15  11   4      175.42      218.56     17.12 o 
 -14  11   4       12.17       11.41      3.37 o 
 -13  11   4      102.53      101.16     15.09 o 
 -12  11   4       71.61       81.93      6.97 o 
 -11  11   4      175.13      186.03     12.44 o 
 -10  11   4        6.95       19.67      5.47 o 
  -9  11   4      127.94      155.46      8.63 o 
  -8  11   4      284.57      257.97      9.61 o 
  -7  11   4      118.03      121.30      7.68 o 
  -6  11   4        6.24       26.20     15.51 o 
  -5  11   4      146.39      139.01      8.32 o 
  -4  11   4      122.50      187.02     13.24 o 
  -3  11   4       13.05       25.43      9.06 o 
  -2  11   4      160.37      165.65      6.24 o 
  -1  11   4       68.49       68.98      8.45 o 
   0  11   4       97.99      113.18     21.44 o 
   1  11   4       64.78      122.66      9.61 o 
   2  11   4      230.92      252.92      9.23 o 
   3  11   4      334.92      328.68     16.91 o 
   4  11   4      652.69      589.72      2.54 o 
   5  11   4      381.32      375.92     11.21 o 
   6  11   4      166.96      190.50     13.43 o 
   7  11   4      122.30      148.27     17.91 o 
   8  11   4      125.28      140.83      4.72 o 
   9  11   4       20.76       24.27      5.11 o 
  10  11   4       32.68       32.10      3.95 o 
  11  11   4       11.21       14.16      2.97 o 
  12  11   4        2.76        9.81      8.38 o 
  13  11   4       17.31       21.57      3.39 o 
  14  11   4        9.31       22.26      7.10 o 
 -16  12   4        6.92       11.71     18.73 o 
 -15  12   4       43.98       52.68     16.70 o 
 -14  12   4       39.31       36.34      2.79 o 
 -13  12   4       34.38       42.41      7.26 o 
 -12  12   4      194.28      196.46     15.67 o 
 -11  12   4       55.92       51.35      6.63 o 
 -10  12   4      190.55      190.33     11.68 o 
  -9  12   4       78.78       75.16      7.04 o 
  -8  12   4       62.15       59.80      5.27 o 
  -7  12   4       41.28       38.60      3.26 o 
  -6  12   4       30.30       38.14      5.20 o 
  -5  12   4       19.66       17.83      3.16 o 
  -4  12   4       46.80       44.77      3.70 o 
  -3  12   4      152.60      172.25      7.65 o 
  -2  12   4      106.47       88.66      5.14 o 
  -1  12   4      229.03      207.48      5.70 o 
   0  12   4       22.74       25.14      5.05 o 
   1  12   4      104.73       93.52      5.66 o 
   2  12   4      504.66      459.92     48.31 o 
   3  12   4      462.09      429.98     12.78 o 
   4  12   4       16.61       18.19      2.97 o 
   5  12   4      106.06      105.85      3.50 o 
   6  12   4      126.91      142.46      6.87 o 
   7  12   4      166.50      167.14      5.99 o 
   8  12   4       10.58       12.96     13.65 o 
   9  12   4       66.31       76.82     11.64 o 
  10  12   4        7.40       13.91      9.27 o 
  11  12   4        2.50        9.00     17.11 o 
  12  12   4       28.70       34.00     17.86 o 
  13  12   4        1.90       17.17     17.80 o 
  14  12   4       22.21       17.76      2.15 o 
 -16  13   4        4.16        8.53      8.72 o 
 -15  13   4      163.70      191.61     20.58 o 
 -14  13   4       20.52       26.65      5.34 o 
 -13  13   4       41.16       46.87      6.21 o 
 -12  13   4      131.83      132.14     12.80 o 
 -11  13   4        3.90        6.80      6.67 o 
 -10  13   4        7.53       12.04      5.22 o 
  -9  13   4      114.38      122.94      3.92 o 
  -8  13   4       51.70       52.41     10.48 o 
  -7  13   4       48.79       42.90      9.34 o 
  -6  13   4      236.13      248.62     19.00 o 
  -5  13   4       44.02       52.37      8.28 o 
  -4  13   4        3.14        7.97     12.12 o 
  -3  13   4      144.67      168.53     19.78 o 
  -2  13   4       47.85       45.31      5.36 o 
  -1  13   4       75.58       70.39     10.22 o 
   0  13   4      191.97      191.56     10.15 o 
   1  13   4       54.66       51.47      3.52 o 
   2  13   4      273.07      289.26     18.04 o 
   3  13   4      162.72      166.63     26.12 o 
   4  13   4      846.94      752.15      8.80 o 
   5  13   4       70.37       62.53      9.17 o 
   6  13   4       28.79       28.46      4.78 o 
   7  13   4      125.90      118.00      8.59 o 
   8  13   4       21.08       20.60     13.72 o 
   9  13   4       10.39       21.33      4.08 o 
  10  13   4       21.63       18.75      2.73 o 
  11  13   4       34.33       31.29      4.96 o 
  12  13   4       24.06       21.56      1.55 o 
  13  13   4        7.25       17.58     13.49 o 
  14  13   4        1.12        5.08      7.50 o 
 -15  14   4       26.84       35.15      6.00 o 
 -14  14   4        8.72       20.44     10.77 o 
 -13  14   4        3.72        5.03      6.83 o 
 -12  14   4        1.28        2.87      5.08 o 
 -11  14   4      236.17      205.14     33.20 o 
 -10  14   4       17.72       19.36      9.00 o 
  -9  14   4      132.38      150.56      5.38 o 
  -8  14   4       12.40       21.60      3.31 o 
  -7  14   4      534.84      468.24     14.81 o 
  -6  14   4      263.08      247.23     18.56 o 
  -5  14   4       71.16       83.99     15.40 o 
  -4  14   4       44.23       60.26     14.11 o 
  -3  14   4       47.34       43.99      6.42 o 
  -2  14   4      408.97      406.51     10.08 o 
  -1  14   4      182.83      184.33     23.11 o 
   0  14   4      391.44      400.98     13.36 o 
   1  14   4       17.47       20.64      5.76 o 
   2  14   4      550.87      516.60     26.55 o 
   3  14   4      394.08      396.53     16.00 o 
   4  14   4       92.82      124.93     25.06 o 
   5  14   4      202.10      197.74     17.47 o 
   6  14   4      144.05      154.24     20.32 o 
   7  14   4      105.18       89.61      4.06 o 
   8  14   4        7.27       16.44      7.31 o 
   9  14   4        6.56        5.98     11.19 o 
  10  14   4        2.03        7.16      6.25 o 
  11  14   4       67.69       69.82      6.72 o 
  12  14   4        5.57        3.74      7.04 o 
  13  14   4        8.33       11.59     18.62 o 
 -15  15   4        7.63       28.44     12.51 o 
 -14  15   4        7.18       12.46     13.08 o 
 -13  15   4       12.40       25.75     15.57 o 
 -12  15   4       52.41       51.77      3.98 o 
 -11  15   4       16.46       33.56      7.66 o 
 -10  15   4       67.91       66.88     15.74 o 
  -9  15   4       37.76       44.08      5.97 o 
  -8  15   4       18.87       23.23      5.70 o 
  -7  15   4       42.89       41.03      3.76 o 
  -6  15   4       69.59       64.14      6.58 o 
  -5  15   4       38.15       36.09      6.21 o 
  -4  15   4       55.15       55.33      4.06 o 
  -3  15   4       16.36       20.38      2.75 o 
  -2  15   4      313.01      315.87     11.98 o 
  -1  15   4      690.34      617.49      6.72 o 
   0  15   4     1981.82     1943.94     39.46 o 
   1  15   4      449.47      427.94      9.62 o 
   2  15   4      196.67      192.89     16.15 o 
   3  15   4       95.88      122.38     24.40 o 
   4  15   4      125.29      158.31     10.77 o 
   5  15   4       91.06       74.79     12.19 o 
   6  15   4       39.42       38.29      9.01 o 
   7  15   4       80.50       85.07      9.29 o 
   8  15   4       23.96       29.93      5.32 o 
   9  15   4        1.54        3.67      5.77 o 
  10  15   4        7.80       13.58     12.94 o 
  11  15   4       28.91       25.13      3.26 o 
  12  15   4       16.38       23.77      4.39 o 
  13  15   4        7.84       15.18     14.70 o 
 -15  16   4       20.40       31.38     13.38 o 
 -14  16   4       32.66       40.62     14.00 o 
 -13  16   4       17.09       16.37      3.58 o 
 -12  16   4        9.50       26.18      5.98 o 
 -11  16   4       44.33       47.71      6.95 o 
 -10  16   4       66.91       76.06      8.13 o 
  -9  16   4       85.81       82.91      5.21 o 
  -8  16   4       65.82       68.66      5.27 o 
  -7  16   4       45.11       55.19     10.20 o 
  -6  16   4       44.00       58.30     10.60 o 
  -5  16   4       20.74       27.16      5.68 o 
  -4  16   4      236.57      230.96      9.33 o 
  -3  16   4        8.06       15.51     15.21 o 
  -2  16   4      330.63      283.82     25.63 o 
  -1  16   4      713.36      685.72     21.19 o 
   0  16   4      218.16      246.52     10.12 o 
   1  16   4      488.69      493.64     14.97 o 
   2  16   4      782.92      717.83     18.08 o 
   3  16   4      507.37      517.59     31.22 o 
   4  16   4      122.40      125.71      2.36 o 
   5  16   4       37.79       40.65      8.39 o 
   6  16   4      107.08       88.91      9.80 o 
   7  16   4       68.51       61.51      4.62 o 
   8  16   4       16.09       17.31      4.64 o 
   9  16   4        3.11       14.94      4.75 o 
  10  16   4        9.10        7.48     18.48 o 
  11  16   4        4.91       11.79      4.23 o 
  12  16   4       17.72       16.72      1.99 o 
  13  16   4        9.60       20.34     15.94 o 
 -14  17   4       47.21       45.68      7.44 o 
 -13  17   4       18.30       37.64     13.08 o 
 -12  17   4       45.06       41.00      8.56 o 
 -11  17   4       26.37       24.43      7.20 o 
 -10  17   4       18.97       21.01      5.08 o 
  -9  17   4        7.58       11.10      3.18 o 
  -8  17   4      174.88      167.23     24.87 o 
  -7  17   4       96.52       85.16      4.61 o 
  -6  17   4       36.79       33.26      8.11 o 
  -5  17   4      194.56      192.54      3.94 o 
  -4  17   4      213.83      208.45     18.23 o 
  -3  17   4      713.69      622.08      3.12 o 
  -2  17   4      286.61      284.95     25.27 o 
  -1  17   4      590.74      528.78     16.45 o 
   0  17   4      420.50      409.63     14.74 o 
   1  17   4      235.44      244.79     17.03 o 
   2  17   4       93.52       90.06     10.03 o 
   3  17   4      223.05      243.62     14.10 o 
   4  17   4      111.05      108.81     16.86 o 
   5  17   4      133.37      146.16     10.08 o 
   6  17   4       16.94       27.99      6.16 o 
   7  17   4       98.79       95.39      4.89 o 
   8  17   4       39.91       36.04      6.39 o 
   9  17   4       12.90       11.29      2.18 o 
  10  17   4       24.57       32.46      8.38 o 
  11  17   4       11.40       14.35      2.42 o 
  12  17   4       14.91       40.03     26.58 o 
 -13  18   4       10.57       21.34      8.33 o 
 -12  18   4       25.09       43.70     10.74 o 
 -11  18   4       32.45       35.96     11.58 o 
 -10  18   4       21.37       25.22      4.36 o 
  -9  18   4        1.70        2.20      3.24 o 
  -8  18   4       74.45       66.69      5.07 o 
  -7  18   4       20.20       33.26     17.06 o 
  -6  18   4      208.57      190.08     35.65 o 
  -5  18   4       41.73       46.82      5.05 o 
  -4  18   4       46.64       53.78     14.21 o 
  -3  18   4      245.40      242.30     16.82 o 
  -2  18   4       81.55       90.15      7.68 o 
  -1  18   4       12.89       29.33      9.84 o 
   0  18   4      158.69      174.37     31.62 o 
   1  18   4      278.39      285.70     16.78 o 
   2  18   4      105.07      155.66     19.83 o 
   3  18   4      375.35      333.44     31.97 o 
   4  18   4       95.83       90.13     41.49 o 
   5  18   4      106.83      135.10      7.66 o 
   6  18   4       44.93       52.77      7.79 o 
   7  18   4      113.08      138.58     21.94 o 
   8  18   4        9.39       18.88      6.78 o 
   9  18   4        1.60        1.65      3.24 o 
  10  18   4       34.86       45.62     19.62 o 
  11  18   4       17.11       36.70     15.93 o 
  12  18   4        3.32       14.51     12.20 o 
 -13  19   4       31.29       42.01     12.25 o 
 -12  19   4       23.68       18.30      6.24 o 
 -11  19   4       19.45       29.24      6.13 o 
 -10  19   4       11.64       11.33      7.79 o 
  -9  19   4        9.12       19.14     14.08 o 
  -8  19   4       44.15       41.79      6.57 o 
  -7  19   4        7.69       15.22     12.60 o 
  -6  19   4       63.88       70.22      7.19 o 
  -5  19   4        2.97        8.58      9.82 o 
  -4  19   4       12.34       18.69      2.85 o 
  -3  19   4       47.04       43.91      5.79 o 
  -2  19   4      409.84      360.92     23.50 o 
  -1  19   4       38.39       36.97      4.34 o 
   0  19   4      422.89      384.44      7.05 o 
   1  19   4      278.47      258.90      6.04 o 
   2  19   4        6.46       31.88     14.73 o 
   3  19   4       45.24       50.62     10.96 o 
   4  19   4      141.65      178.67     17.80 o 
   5  19   4       22.49       21.20      5.76 o 
   6  19   4       18.55       19.64      5.42 o 
   7  19   4       11.35       11.03      3.08 o 
   8  19   4       22.41       40.50     13.71 o 
   9  19   4        4.74       13.32     18.81 o 
  10  19   4       12.54       26.04     14.49 o 
  11  19   4       20.82       23.58     12.28 o 
 -12  20   4       53.60       47.95      4.87 o 
 -11  20   4       15.75       25.49      4.78 o 
 -10  20   4       60.28      103.05     18.41 o 
  -9  20   4       28.35       25.44      3.13 o 
  -8  20   4       13.07       22.30      8.66 o 
  -7  20   4       21.17       40.95      9.60 o 
  -6  20   4       23.46       30.16      8.99 o 
  -5  20   4       46.06       49.64      5.98 o 
  -4  20   4        8.70       19.27      7.90 o 
  -3  20   4       74.00       72.27      5.43 o 
  -2  20   4      166.84      167.69      3.23 o 
  -1  20   4        5.76       27.94      9.17 o 
   0  20   4        4.69       18.85     14.49 o 
   1  20   4       32.49       41.45      9.02 o 
   2  20   4       93.12       79.03     19.95 o 
   3  20   4        7.80       19.75      9.24 o 
   4  20   4        5.17       25.56     23.97 o 
   5  20   4       51.56       55.93     16.15 o 
   6  20   4       55.01       56.39      6.28 o 
   7  20   4       13.59       12.30     18.72 o 
   8  20   4       24.65       25.61      9.48 o 
   9  20   4       30.35       30.05     11.38 o 
  10  20   4        1.73       21.66     31.06 o 
 -12  21   4       43.04       52.89     13.51 o 
 -11  21   4       72.07       63.82      5.90 o 
 -10  21   4       76.33       69.69      5.46 o 
  -9  21   4       13.60       28.61      7.28 o 
  -8  21   4       80.33       67.34      5.48 o 
  -7  21   4       24.83       28.99     17.83 o 
  -6  21   4       15.91       17.36      6.89 o 
  -5  21   4       95.58       90.48      6.47 o 
  -4  21   4       26.98       27.23      4.37 o 
  -3  21   4      153.91      151.31     11.49 o 
  -2  21   4       10.56       14.61      2.31 o 
  -1  21   4      239.64      240.06     22.39 o 
   0  21   4       65.83       66.98      6.38 o 
   1  21   4        9.65       25.95     11.29 o 
   2  21   4       12.39       12.40      3.27 o 
   3  21   4       42.90       41.03     10.02 o 
   4  21   4       85.25       81.19     11.26 o 
   5  21   4       20.26       26.14      3.05 o 
   6  21   4        4.29        7.87      4.23 o 
   7  21   4       17.45       20.49      6.40 o 
   8  21   4       28.72       34.68      9.35 o 
   9  21   4        6.52       19.49      7.91 o 
  10  21   4        1.21        2.05      3.42 o 
 -11  22   4      170.87      206.19     13.40 o 
 -10  22   4        5.20       14.33      6.66 o 
  -9  22   4       23.37       29.26      4.39 o 
  -8  22   4       34.34       43.70     13.01 o 
  -7  22   4       44.68       42.92      8.29 o 
  -6  22   4       34.37       42.53      9.05 o 
  -5  22   4       19.75       26.73      4.97 o 
  -4  22   4        7.79       12.73      5.67 o 
  -3  22   4      153.87      127.30     30.86 o 
  -2  22   4       10.62       17.66      7.68 o 
  -1  22   4       28.26       44.24     10.62 o 
   0  22   4        8.08       25.50     14.16 o 
   1  22   4       13.96       15.22     20.91 o 
   2  22   4       21.35       26.01      7.53 o 
   3  22   4       92.01       85.78      3.46 o 
   4  22   4       11.11       11.22     12.64 o 
   5  22   4        7.61        7.85      4.06 o 
   6  22   4       35.40       47.35      8.05 o 
   7  22   4       32.62       29.67      6.23 o 
   8  22   4       24.56       22.85     10.80 o 
   9  22   4        9.88       12.51     27.39 o 
 -11  23   4       12.31       18.61     11.14 o 
 -10  23   4        6.35       10.86     18.61 o 
  -9  23   4       10.25       27.27     16.51 o 
  -8  23   4       21.36       21.46     13.43 o 
  -7  23   4       13.05       18.06      4.17 o 
  -6  23   4       22.77       28.81      6.49 o 
  -5  23   4       25.92       33.77      9.30 o 
  -4  23   4       17.10       31.70      7.75 o 
  -3  23   4      103.25       83.05      8.35 o 
  -2  23   4      100.06      101.62      7.58 o 
  -1  23   4        1.03        1.68      4.31 o 
   0  23   4       22.56       22.27      7.13 o 
   1  23   4       14.03       16.26     21.60 o 
   2  23   4       74.43       72.17     19.72 o 
   3  23   4        7.55       21.92     12.25 o 
   4  23   4       68.02       65.39      5.57 o 
   5  23   4        9.19       18.70      5.07 o 
   6  23   4       52.98       52.45      6.49 o 
   7  23   4       18.12       18.91      7.38 o 
   8  23   4       13.02       12.36      2.63 o 
   9  23   4        2.85       29.45     21.98 o 
 -10  24   4        3.76       29.07     30.88 o 
  -9  24   4       34.25       36.68     17.35 o 
  -8  24   4       56.48       51.30      5.99 o 
  -7  24   4       11.22       16.06     10.05 o 
  -6  24   4       44.17       48.44      9.07 o 
  -5  24   4       53.91       44.73      2.02 o 
  -4  24   4        7.73        4.23      5.42 o 
  -3  24   4       27.32       25.60      8.39 o 
  -2  24   4       13.65       28.26     15.24 o 
  -1  24   4        3.81        9.72      9.96 o 
   0  24   4       72.37       77.65     20.68 o 
   1  24   4       21.34       21.96      3.42 o 
   2  24   4       30.17       44.06     13.64 o 
   3  24   4       29.62       30.25      2.80 o 
   4  24   4      184.35      205.88     21.85 o 
   5  24   4       30.48       33.97      9.91 o 
   6  24   4       17.45       41.71     15.89 o 
   7  24   4       19.81       25.51      5.39 o 
   8  24   4        2.43        1.89      2.28 o 
 -10  25   4        0.39        2.68      6.10 o 
  -9  25   4       17.95       14.75      0.06 o 
  -8  25   4       14.56       22.94      7.88 o 
  -7  25   4        0.28        3.22     12.23 o 
  -6  25   4       25.65       26.99      5.72 o 
  -5  25   4        2.20       10.00     16.19 o 
  -4  25   4       17.00       35.42      7.65 o 
  -3  25   4        7.35        9.23      2.46 o 
  -2  25   4        0.21        2.79      2.87 o 
  -1  25   4       46.98       45.66      7.96 o 
   0  25   4        0.08        2.02      2.84 o 
   1  25   4        8.75       22.45     14.32 o 
   2  25   4        1.85        8.14     14.02 o 
   3  25   4       15.03       24.38     13.36 o 
   4  25   4        3.35       18.90     13.36 o 
   5  25   4       13.25       13.36      2.85 o 
   6  25   4       12.05       15.14     17.81 o 
   7  25   4       10.85       22.01      7.21 o 
  -8  26   4        0.76        4.48      6.66 o 
  -7  26   4        8.62       19.68      7.00 o 
  -6  26   4       19.97       21.06      6.15 o 
  -5  26   4        9.94       19.65      8.15 o 
  -4  26   4       48.94       38.43      8.40 o 
  -3  26   4       36.35       41.85      9.33 o 
  -2  26   4        2.98        4.22      4.88 o 
  -1  26   4        2.68       12.58      5.58 o 
   0  26   4        6.15       10.31     11.87 o 
   1  26   4      151.69      158.31      9.56 o 
   2  26   4      116.57      109.25     18.00 o 
   3  26   4      212.26      226.38     41.40 o 
   4  26   4       10.74       14.13     17.78 o 
   5  26   4        7.07       18.65     12.91 o 
  -6  27   4        2.19        7.16      4.60 o 
  -5  27   4        3.76        7.06     10.86 o 
  -4  27   4       13.99       12.64     18.81 o 
  -3  27   4        1.35        8.72      6.69 o 
  -2  27   4       32.34       27.21     13.42 o 
  -1  27   4       55.99       50.39      1.81 o 
   0  27   4       70.15       79.90      9.59 o 
   1  27   4       37.27       36.98      8.74 o 
   2  27   4       71.14       83.86     19.63 o 
   3  27   4        4.05        5.92      8.87 o 
  -5  28   4        7.64       17.12     10.15 o 
  -4  28   4       16.97       27.14      8.34 o 
  -3  28   4        5.62        5.10     16.00 o 
 -17   0   5        0.28        1.49      3.86 o 
 -16   0   5       10.75       10.71     36.17 o 
 -15   0   5       83.11       93.57     23.84 o 
 -14   0   5       85.35       79.06      0.68 o 
 -13   0   5        0.67       10.83     14.26 o 
 -12   0   5        0.78        3.91     13.55 o 
 -11   0   5      660.04      586.52     18.22 o 
 -10   0   5       15.80       18.00      9.15 o 
  -9   0   5      235.00      218.47     25.80 o 
  -8   0   5      715.31      701.75     21.51 o 
  -7   0   5      878.07      909.35     31.87 o 
  -6   0   5     2096.71     1855.37      0.81 o 
  -5   0   5      425.73      396.93     10.83 o 
  -4   0   5     2466.11     2271.12     12.63 o 
  -3   0   5      125.52      164.73     14.32 o 
  -2   0   5       61.87       64.00      9.21 o 
  -1   0   5       91.86      115.36      5.85 o 
   0   0   5       18.17       29.63      8.72 o 
   1   0   5      145.02      199.01     14.76 o 
   2   0   5       49.99       58.37      9.68 o 
   3   0   5        1.85        4.23      6.47 o 
   4   0   5        0.65        3.61     21.54 o 
   5   0   5       28.74       47.62     33.31 o 
   6   0   5       28.12       29.51      4.30 o 
   7   0   5       37.70       44.57      6.10 o 
   8   0   5       16.46       23.41     14.63 o 
   9   0   5       60.57       54.72      4.30 o 
  10   0   5        1.25        5.23      7.72 o 
  11   0   5        4.42        9.03     15.25 o 
  12   0   5       28.61       31.44     17.87 o 
  13   0   5        0.54       18.86     12.02 o 
 -17   1   5        4.74       21.56      7.34 o 
 -16   1   5       16.15       40.18     16.04 o 
 -15   1   5       33.19       35.14     15.57 o 
 -14   1   5       10.14       10.37      6.41 o 
 -13   1   5       26.80       34.39      5.60 o 
 -12   1   5      153.16      146.28     19.81 o 
 -11   1   5       77.62       77.91      7.41 o 
 -10   1   5       71.23       70.47     30.27 o 
  -9   1   5     1807.27     1760.55     25.08 o 
  -8   1   5      135.04      150.02      7.61 o 
  -7   1   5     1528.78     1530.87     84.04 o 
  -6   1   5      136.04      122.75      6.69 o 
  -5   1   5      672.63      644.14      5.48 o 
  -4   1   5      253.75      257.24      3.91 o 
  -3   1   5       38.43       39.62      8.62 o 
  -2   1   5      393.45      420.31     14.75 o 
  -1   1   5      249.28      257.45      9.73 o 
   0   1   5       30.82       33.44      5.72 o 
   1   1   5       96.84      119.01     10.41 o 
   2   1   5      396.48      350.50     18.12 o 
   3   1   5      151.46      230.01     23.58 o 
   4   1   5      177.78      241.20     23.94 o 
   5   1   5      111.43      108.65     15.75 o 
   6   1   5      101.04      113.32     22.91 o 
   7   1   5      170.84      174.08     11.06 o 
   8   1   5       57.58       54.45      1.18 o 
   9   1   5       15.81       25.31     23.46 o 
  10   1   5       47.53       42.64     13.28 o 
  11   1   5       10.40       18.25     20.24 o 
  12   1   5       18.89       16.88      7.60 o 
  13   1   5        4.34       11.89      6.35 o 
 -17   2   5        8.06       12.61     19.74 o 
 -16   2   5       46.81       37.38      3.86 o 
 -15   2   5        5.02       12.16      7.02 o 
 -14   2   5       26.05       43.71      8.82 o 
 -13   2   5        0.18        4.94      4.13 o 
 -12   2   5      148.51      162.19     28.68 o 
 -11   2   5      102.55      101.27     15.89 o 
 -10   2   5      621.85      623.20      9.25 o 
  -9   2   5      303.73      313.76     12.46 o 
  -8   2   5     2015.96     1841.70     62.72 o 
  -7   2   5      907.69      904.83     23.41 o 
  -6   2   5      922.99      860.61     12.33 o 
  -5   2   5     1171.23     1083.85     16.05 o 
  -4   2   5      380.07      390.46      8.78 o 
  -3   2   5      474.85      445.78     29.84 o 
  -2   2   5      218.44      246.40     29.10 o 
  -1   2   5       15.22       39.16     20.11 o 
   0   2   5      247.03      247.74     10.78 o 
   1   2   5       78.13       83.44      5.29 o 
   2   2   5      125.75      126.26     16.35 o 
   3   2   5       87.56       81.55      8.48 o 
   4   2   5      295.96      262.65     24.28 o 
   5   2   5      185.31      165.06     12.82 o 
   6   2   5       70.83       73.31     14.69 o 
   7   2   5        2.00       13.80     16.48 o 
   8   2   5      321.32      307.24     11.75 o 
   9   2   5      102.53      104.89     18.82 o 
  10   2   5       40.26       42.62     17.62 o 
  11   2   5        4.55       12.57      8.96 o 
  12   2   5        4.90        9.68     12.34 o 
  13   2   5       21.02       25.33      6.35 o 
 -17   3   5        0.96        0.47     11.73 o 
 -16   3   5       36.28       42.22     10.19 o 
 -15   3   5       17.42       22.38      9.34 o 
 -14   3   5        8.35       14.06      3.17 o 
 -13   3   5      107.86       89.93     13.52 o 
 -12   3   5      139.26      141.66     14.36 o 
 -11   3   5      177.80      198.59     11.20 o 
 -10   3   5      447.53      388.42     25.29 o 
  -9   3   5      474.14      453.94      8.97 o 
  -8   3   5      235.68      255.82     13.58 o 
  -7   3   5      407.68      418.07     15.97 o 
  -6   3   5      503.02      462.47     17.36 o 
  -5   3   5      486.52      449.21     28.15 o 
  -4   3   5      155.92      164.38     30.02 o 
  -3   3   5      122.71      134.45     23.26 o 
  -2   3   5      366.35      367.72     15.13 o 
  -1   3   5        9.33       15.09     22.86 o 
   0   3   5       52.10       45.13     11.79 o 
   1   3   5       44.76       52.95      7.47 o 
   2   3   5       16.99       17.11      4.76 o 
   3   3   5       26.31       33.01      9.65 o 
   4   3   5      119.57      119.74     19.33 o 
   5   3   5       68.21       80.43     13.65 o 
   6   3   5       73.33       66.05      7.35 o 
   7   3   5      112.08      114.72     40.62 o 
   8   3   5       71.69       71.15      6.24 o 
   9   3   5       46.50       45.95      7.91 o 
  10   3   5       27.37       23.49      2.68 o 
  11   3   5        0.14        2.40      1.35 o 
  12   3   5       11.45       17.08     24.73 o 
  13   3   5       12.25       12.99      2.79 o 
 -17   4   5       18.55       24.31      5.51 o 
 -16   4   5        5.50       11.64      4.61 o 
 -15   4   5        9.91       25.11      7.01 o 
 -14   4   5       22.69       24.18      8.15 o 
 -13   4   5       13.34       14.34      1.80 o 
 -12   4   5       77.30       81.11      8.75 o 
 -11   4   5      554.13      488.24      8.43 o 
 -10   4   5      780.61      726.28      7.94 o 
  -9   4   5       22.42       38.73      7.37 o 
  -8   4   5      383.26      384.42     16.13 o 
  -7   4   5       50.02       70.44     11.85 o 
  -6   4   5       68.27       65.61      3.43 o 
  -5   4   5      114.73      123.31     11.71 o 
  -4   4   5       58.69      108.80     17.78 o 
  -3   4   5      248.12      241.94      6.49 o 
  -2   4   5       91.91       90.47      5.64 o 
  -1   4   5      518.40      509.00     12.41 o 
   0   4   5       48.34       52.05      5.39 o 
   1   4   5       31.08       32.55      5.45 o 
   2   4   5       94.05      112.12     15.54 o 
   3   4   5        3.86       14.89      4.41 o 
   4   4   5      247.86      279.03     20.52 o 
   5   4   5       16.47       21.54      5.54 o 
   6   4   5       17.77       17.45      2.37 o 
   7   4   5      501.97      464.82     17.66 o 
   8   4   5       41.18       49.48     18.25 o 
   9   4   5       77.43       69.17      6.40 o 
  10   4   5        9.86       10.75      7.84 o 
  11   4   5       12.80       27.60     11.22 o 
  12   4   5        3.36        9.81     19.43 o 
  13   4   5        0.42        2.54     10.68 o 
 -17   5   5        4.42       27.62     18.19 o 
 -16   5   5       48.38       46.15      6.08 o 
 -15   5   5        0.43        1.44      2.86 o 
 -14   5   5        9.20       23.66      6.01 o 
 -13   5   5       67.63       78.26     15.55 o 
 -12   5   5       59.93       59.83      9.60 o 
 -11   5   5      105.81      100.59     13.04 o 
 -10   5   5      599.50      609.10     18.29 o 
  -9   5   5      454.80      468.60     15.71 o 
  -8   5   5      358.15      355.06     13.17 o 
  -7   5   5       55.28       62.79      9.65 o 
  -6   5   5      231.41      247.58     11.84 o 
  -5   5   5      337.25      376.13     12.48 o 
  -4   5   5       43.07       61.19     25.02 o 
  -3   5   5      237.10      243.99     16.41 o 
  -2   5   5       80.98       73.30     17.53 o 
  -1   5   5      167.89      182.85     12.76 o 
   0   5   5       76.33       76.48      3.76 o 
   1   5   5        2.79        7.83     13.86 o 
   2   5   5       68.61       69.36      5.37 o 
   3   5   5      127.49      138.43      6.02 o 
   4   5   5      175.41      184.34     18.30 o 
   5   5   5      241.56      248.45     26.30 o 
   6   5   5      117.28      126.37      5.01 o 
   7   5   5       27.23       36.52      9.46 o 
   8   5   5       10.59       21.18      8.53 o 
   9   5   5       48.07       41.90      5.60 o 
  10   5   5       10.40        9.53      1.43 o 
  11   5   5        6.36        5.29     10.33 o 
  12   5   5       17.45       25.25      7.72 o 
  13   5   5       24.89       14.59      6.68 o 
 -17   6   5       25.03       36.73     12.98 o 
 -16   6   5       26.04       22.49      6.82 o 
 -15   6   5       11.78       23.12     11.75 o 
 -14   6   5       43.12       28.08     10.80 o 
 -13   6   5        3.00       14.17     10.03 o 
 -12   6   5       19.66       35.57     12.04 o 
 -11   6   5      120.19      157.61     11.10 o 
 -10   6   5      194.51      196.95     11.41 o 
  -9   6   5       72.61       67.74      7.75 o 
  -8   6   5       38.86       51.99      8.29 o 
  -7   6   5       56.10       63.45      9.29 o 
  -6   6   5       93.91       94.22      5.31 o 
  -5   6   5      175.54      174.89      4.76 o 
  -4   6   5      203.25      253.88     16.93 o 
  -3   6   5       47.58       52.47      7.16 o 
  -2   6   5       16.19       20.82      3.61 o 
  -1   6   5        2.26       10.19      3.78 o 
   0   6   5      293.10      270.10     24.40 o 
   1   6   5      174.03      177.66     12.99 o 
   2   6   5      241.40      240.63     26.15 o 
   3   6   5      100.58       93.82      5.43 o 
   4   6   5     1141.93      991.99     18.42 o 
   5   6   5       56.84       68.58      8.30 o 
   6   6   5       15.36       20.12      9.87 o 
   7   6   5      134.46      141.11     17.34 o 
   8   6   5       34.06       44.91     19.83 o 
   9   6   5        0.95        4.84     15.87 o 
  10   6   5       94.66       89.67      5.26 o 
  11   6   5        2.67       17.53     23.47 o 
  12   6   5       73.97       67.07     14.51 o 
  13   6   5        4.88        9.26      8.47 o 
 -17   7   5        2.39        1.62      3.04 o 
 -16   7   5       16.04       16.62      3.09 o 
 -15   7   5       34.41       43.31      4.83 o 
 -14   7   5       30.00       43.65      5.58 o 
 -13   7   5      159.15      136.04     19.54 o 
 -12   7   5       61.73       61.75      6.59 o 
 -11   7   5       60.83       62.03     13.56 o 
 -10   7   5       19.84       28.62      5.41 o 
  -9   7   5      169.45      159.56      6.05 o 
  -8   7   5       49.12       54.95      4.47 o 
  -7   7   5        8.94        8.84      0.75 o 
  -6   7   5      186.58      184.05     36.82 o 
  -5   7   5       30.66       39.62     15.90 o 
  -4   7   5      169.72      187.65     10.25 o 
  -3   7   5      146.18      163.15      8.62 o 
  -2   7   5      119.29      115.88      5.20 o 
  -1   7   5       26.49       30.76      3.52 o 
   0   7   5       55.22       50.69      2.99 o 
   1   7   5       56.31       74.10     14.25 o 
   2   7   5      357.12      361.63      9.25 o 
   3   7   5       21.09       21.21      3.60 o 
   4   7   5       64.47       70.11      4.65 o 
   5   7   5       59.24       62.68     21.04 o 
   6   7   5      161.25      219.12     16.02 o 
   7   7   5      278.51      259.36     15.28 o 
   8   7   5       23.82       25.81      5.67 o 
   9   7   5       27.42       47.31     16.15 o 
  10   7   5        9.03       27.78     10.16 o 
  11   7   5       70.25       58.87     15.89 o 
  12   7   5       31.64       49.11     17.58 o 
  13   7   5       15.93       22.67     10.93 o 
 -16   8   5       10.23       21.39      9.78 o 
 -15   8   5        7.78       14.91     23.72 o 
 -14   8   5       31.23       40.18      8.51 o 
 -13   8   5       86.83       73.88     10.01 o 
 -12   8   5      121.24      145.13     24.60 o 
 -11   8   5       15.96       15.50      5.71 o 
 -10   8   5       33.67       54.38     12.77 o 
  -9   8   5        8.45       14.74     19.33 o 
  -8   8   5       80.80       84.50      6.89 o 
  -7   8   5      192.07      237.32     17.76 o 
  -6   8   5       35.79       34.47      0.35 o 
  -5   8   5       13.94       22.77      6.03 o 
  -4   8   5       96.36      125.20     11.30 o 
  -3   8   5       66.53       77.53      5.83 o 
  -2   8   5       14.41       37.65     12.31 o 
  -1   8   5      328.61      307.05     10.94 o 
   0   8   5      190.25      199.30      8.56 o 
   1   8   5        9.33       15.94     16.39 o 
   2   8   5       93.04       95.35     13.57 o 
   3   8   5       62.52       67.00      4.13 o 
   4   8   5       14.64       13.98      1.98 o 
   5   8   5       26.62       32.77      3.73 o 
   6   8   5       26.09       45.37     23.74 o 
   7   8   5      290.67      267.20     28.98 o 
   8   8   5       24.64       34.42      6.58 o 
   9   8   5       50.61       49.37      8.04 o 
  10   8   5       64.99       71.38     10.05 o 
  11   8   5        6.92        8.45     12.73 o 
  12   8   5        0.27        2.06      6.82 o 
  13   8   5        3.14        4.86     15.76 o 
 -16   9   5       12.44       19.09      6.81 o 
 -15   9   5       23.22       32.32      6.68 o 
 -14   9   5        9.50       21.43      8.38 o 
 -13   9   5        2.91        6.70     12.02 o 
 -12   9   5       27.04       29.23      3.36 o 
 -11   9   5      269.68      285.24     11.99 o 
 -10   9   5       20.51       35.17     14.53 o 
  -9   9   5      192.49      170.80     11.19 o 
  -8   9   5       85.42       70.70      6.82 o 
  -7   9   5       45.35       46.62      6.87 o 
  -6   9   5       78.03       71.04      3.34 o 
  -5   9   5       47.99       55.67      4.27 o 
  -4   9   5        6.80        8.87      6.82 o 
  -3   9   5       85.91       92.36      8.22 o 
  -2   9   5       50.83       60.96     11.84 o 
  -1   9   5      117.60      165.97     17.68 o 
   0   9   5      165.20      175.62      9.08 o 
   1   9   5      416.18      417.12     19.02 o 
   2   9   5       75.59       70.31     22.75 o 
   3   9   5      132.58      133.10     11.20 o 
   4   9   5      484.11      454.41     10.50 o 
   5   9   5      103.29       92.97     10.74 o 
   6   9   5      276.46      292.96     10.93 o 
   7   9   5       83.51       96.98     20.43 o 
   8   9   5       42.46       56.98     17.47 o 
   9   9   5       15.33       28.85     11.42 o 
  10   9   5       77.50       74.30     15.68 o 
  11   9   5        5.72       10.45     13.84 o 
  12   9   5        3.96        5.38      3.03 o 
  13   9   5        9.51       13.51     15.94 o 
 -16  10   5        6.92       16.63      3.68 o 
 -15  10   5       17.57       19.63     11.37 o 
 -14  10   5        5.69       11.09      4.82 o 
 -13  10   5       70.94       68.81      5.32 o 
 -12  10   5       12.64       19.00      5.30 o 
 -11  10   5       73.77       90.65     13.81 o 
 -10  10   5       54.52       61.71     11.51 o 
  -9  10   5      245.97      260.50      7.92 o 
  -8  10   5       13.75       14.90      2.42 o 
  -7  10   5      225.11      249.82     16.92 o 
  -6  10   5       65.73       74.95      8.23 o 
  -5  10   5       55.84       52.46      4.16 o 
  -4  10   5      107.81      117.07      4.37 o 
  -3  10   5       73.57       73.39      6.81 o 
  -2  10   5       17.38       30.59      6.78 o 
  -1  10   5       41.43       56.41     15.55 o 
   0  10   5       22.96       46.41     11.70 o 
   1  10   5       46.23       43.53     10.46 o 
   2  10   5      166.57      230.40     23.06 o 
   3  10   5        9.72       25.23      7.85 o 
   4  10   5      289.31      272.77     14.54 o 
   5  10   5       28.99       34.19      3.70 o 
   6  10   5       66.85       74.76     14.54 o 
   7  10   5      102.52       88.14      2.75 o 
   8  10   5       18.30       27.48     11.44 o 
   9  10   5        0.87       16.90      8.62 o 
  10  10   5       33.69       36.10      5.42 o 
  11  10   5        0.10        8.35      7.56 o 
  12  10   5       48.77       57.46     12.19 o 
  13  10   5       36.02       28.82      7.62 o 
 -16  11   5        5.22       10.40     12.20 o 
 -15  11   5       70.33       62.37     10.45 o 
 -14  11   5       16.95       26.33      5.67 o 
 -13  11   5        1.27        2.38      4.42 o 
 -12  11   5       54.89       65.01     13.68 o 
 -11  11   5       38.95       58.53     11.56 o 
 -10  11   5       40.08       41.30      5.38 o 
  -9  11   5      277.16      254.45     14.92 o 
  -8  11   5      188.86      193.40     22.56 o 
  -7  11   5      223.73      216.75     20.34 o 
  -6  11   5       43.15       45.10      4.56 o 
  -5  11   5      121.78      108.58     12.15 o 
  -4  11   5       41.92       48.43      5.52 o 
  -3  11   5       31.62       50.84     13.01 o 
  -2  11   5       28.92       31.95      3.54 o 
  -1  11   5       52.22       50.28      5.68 o 
   0  11   5      244.13      295.48     21.63 o 
   1  11   5       85.49       89.55     11.61 o 
   2  11   5       39.17       34.73     16.75 o 
   3  11   5       59.78       55.88     13.14 o 
   4  11   5       27.54       26.05      5.75 o 
   5  11   5       40.73       56.97      7.95 o 
   6  11   5        3.70        7.01      9.24 o 
   7  11   5        4.99       10.38     11.30 o 
   8  11   5        2.16        6.60      3.40 o 
   9  11   5       18.41       18.88      5.00 o 
  10  11   5       22.72       23.82     12.97 o 
  11  11   5        0.67        2.48      4.89 o 
  12  11   5       15.34       18.72      3.21 o 
  13  11   5        1.55        5.66     11.07 o 
 -15  12   5        3.72        8.21      5.45 o 
 -14  12   5       16.70       15.50      3.81 o 
 -13  12   5       12.95       15.56      4.70 o 
 -12  12   5        2.26        3.57      4.03 o 
 -11  12   5       86.23       86.97      9.99 o 
 -10  12   5       39.70       35.67      7.60 o 
  -9  12   5      115.62      108.42      7.55 o 
  -8  12   5       74.31       76.27      3.64 o 
  -7  12   5       41.85       46.85      7.56 o 
  -6  12   5      213.36      235.03     11.41 o 
  -5  12   5      120.38      118.10      3.71 o 
  -4  12   5      342.98      380.76     19.52 o 
  -3  12   5       59.01       54.57      8.31 o 
  -2  12   5       25.53       27.64      5.90 o 
  -1  12   5       32.13       34.76      4.29 o 
   0  12   5       44.51       48.46      5.27 o 
   1  12   5      107.65      103.40     16.23 o 
   2  12   5      159.10      200.16     24.12 o 
   3  12   5       31.93       45.02     13.05 o 
   4  12   5      206.48      191.36      3.95 o 
   5  12   5      227.21      207.74     31.21 o 
   6  12   5      175.96      184.30     24.96 o 
   7  12   5       17.51       20.49      5.16 o 
   8  12   5        2.50       11.32     13.94 o 
   9  12   5        2.43        5.37      6.04 o 
  10  12   5       19.48       20.34      8.62 o 
  11  12   5       15.80       21.84      5.15 o 
  12  12   5        4.80        6.44      9.15 o 
  13  12   5       18.83       19.73      4.23 o 
 -15  13   5        3.04        5.43     13.31 o 
 -14  13   5        1.76       12.96      2.75 o 
 -13  13   5        4.22        7.27      3.78 o 
 -12  13   5       12.40       23.67     16.60 o 
 -11  13   5       22.63       31.55      6.38 o 
 -10  13   5       18.47       29.07     13.12 o 
  -9  13   5      238.69      224.76     17.28 o 
  -8  13   5      153.33      196.34     15.10 o 
  -7  13   5      409.93      394.13     13.17 o 
  -6  13   5      163.00      198.52     10.83 o 
  -5  13   5      137.50      148.50     12.98 o 
  -4  13   5       47.19       50.97      8.90 o 
  -3  13   5      133.81      137.90     12.57 o 
  -2  13   5       41.59       45.09      5.13 o 
  -1  13   5       13.58       25.84      4.70 o 
   0  13   5       64.34       94.52     29.82 o 
   1  13   5      191.49      207.97      6.59 o 
   2  13   5       75.75       67.16     41.77 o 
   3  13   5       45.38       64.16     15.94 o 
   4  13   5       25.75       37.90     10.33 o 
   5  13   5       46.72       56.51      8.26 o 
   6  13   5        2.92        5.66     13.57 o 
   7  13   5       12.81       33.31     10.28 o 
   8  13   5       19.35       46.30     25.39 o 
   9  13   5       30.49       26.53      1.13 o 
  10  13   5        6.05       16.24     12.50 o 
  11  13   5        8.85       23.27      8.04 o 
  12  13   5        6.13       21.42     10.45 o 
 -15  14   5        4.10       36.98     34.74 o 
 -14  14   5       31.71       37.68     10.14 o 
 -13  14   5       57.61       58.06      9.12 o 
 -12  14   5       43.23       37.81      9.17 o 
 -11  14   5       96.73       95.75     17.60 o 
 -10  14   5        7.61       22.83     12.57 o 
  -9  14   5       31.78       48.21     10.75 o 
  -8  14   5      171.98      204.75     11.76 o 
  -7  14   5       10.18       18.66     16.94 o 
  -6  14   5      322.18      312.62     13.68 o 
  -5  14   5        0.47        0.23      0.81 o 
  -4  14   5       55.19       59.06     16.51 o 
  -3  14   5        1.51        8.50      9.28 o 
  -2  14   5       84.93       79.30     13.44 o 
  -1  14   5       53.46       53.07      3.58 o 
   0  14   5       10.03       19.50      5.16 o 
   1  14   5      109.92       97.04      7.88 o 
   2  14   5       59.62       59.16      6.52 o 
   3  14   5       60.75       72.37     14.57 o 
   4  14   5      233.00      209.69     27.86 o 
   5  14   5       72.42       66.69      3.09 o 
   6  14   5       57.69       74.62     22.39 o 
   7  14   5        2.13        7.21     12.99 o 
   8  14   5       46.17       49.02      8.84 o 
   9  14   5       22.35       41.56     23.64 o 
  10  14   5       40.18       51.18     14.27 o 
  11  14   5       22.01       37.70     14.50 o 
  12  14   5        4.56        4.67      9.15 o 
 -15  15   5        0.71        6.60      2.49 o 
 -14  15   5        5.01        6.91      4.24 o 
 -13  15   5        6.00       15.76     12.73 o 
 -12  15   5       17.61       34.81     13.79 o 
 -11  15   5        5.42        8.43     11.42 o 
 -10  15   5       11.59       17.27      7.81 o 
  -9  15   5       41.30       57.68     23.05 o 
  -8  15   5       31.39       32.58      4.21 o 
  -7  15   5       24.75       37.00     10.61 o 
  -6  15   5       22.81       42.95     16.99 o 
  -5  15   5       87.45       88.24      6.04 o 
  -4  15   5      119.60      138.63     12.47 o 
  -3  15   5       44.51       55.15      6.09 o 
  -2  15   5      175.36      224.53     15.09 o 
  -1  15   5       24.17       22.98      7.11 o 
   0  15   5      118.63      115.96      3.70 o 
   1  15   5       11.14       13.51      2.02 o 
   2  15   5       41.48       54.74     19.73 o 
   3  15   5       47.88       44.63      6.82 o 
   4  15   5       30.52       43.88      7.68 o 
   5  15   5        9.42       11.94      4.70 o 
   6  15   5       89.73       78.29      4.20 o 
   7  15   5       77.63       91.99     19.82 o 
   8  15   5       32.70       40.63     16.14 o 
   9  15   5        0.30        3.01      9.90 o 
  10  15   5       17.91       24.63     15.63 o 
  11  15   5        1.93       11.55      9.04 o 
  12  15   5        4.78       15.56     17.68 o 
 -14  16   5       26.45       19.80      1.25 o 
 -13  16   5       32.05       41.25      7.26 o 
 -12  16   5        6.95       13.29      5.14 o 
 -11  16   5       50.13       44.64      6.22 o 
 -10  16   5       60.94       58.45     10.32 o 
  -9  16   5        2.91        9.91     10.22 o 
  -8  16   5       20.84       20.96      4.57 o 
  -7  16   5       62.51       79.50     13.49 o 
  -6  16   5       19.70       19.79      9.22 o 
  -5  16   5       36.65       46.24     16.65 o 
  -4  16   5      147.46      122.47     24.60 o 
  -3  16   5      141.36      139.09     16.52 o 
  -2  16   5        8.34       29.33     14.43 o 
  -1  16   5        5.35       10.69     16.08 o 
   0  16   5        0.38       15.01     15.60 o 
   1  16   5       46.14       63.10     17.93 o 
   2  16   5      215.64      227.25     20.78 o 
   3  16   5      169.24      177.41     11.98 o 
   4  16   5      299.67      311.33     20.76 o 
   5  16   5       72.39       85.18     13.53 o 
   6  16   5        5.30        7.31      2.95 o 
   7  16   5       57.48       50.95     11.05 o 
   8  16   5       13.24       30.06     10.58 o 
   9  16   5       29.57       44.73     14.13 o 
  10  16   5       14.32       18.40     14.34 o 
  11  16   5       13.87       11.02      3.33 o 
 -14  17   5       13.57       16.12      5.10 o 
 -13  17   5        8.35       12.18      2.76 o 
 -12  17   5       21.67       26.96      7.88 o 
 -11  17   5       20.39       22.24      2.94 o 
 -10  17   5       79.87       77.03      9.02 o 
  -9  17   5       14.43       15.88      3.99 o 
  -8  17   5       33.92       36.74      7.67 o 
  -7  17   5      136.77      129.74      7.54 o 
  -6  17   5       15.87       29.55     14.92 o 
  -5  17   5        0.71       10.89      8.23 o 
  -4  17   5       23.03       33.21     10.35 o 
  -3  17   5      122.06      141.03     12.84 o 
  -2  17   5       17.46       29.70      5.90 o 
  -1  17   5      163.57      178.62     21.92 o 
   0  17   5       53.15       55.17     17.51 o 
   1  17   5      133.09      180.23     14.04 o 
   2  17   5       14.26       25.99      8.69 o 
   3  17   5      136.90      139.02     24.53 o 
   4  17   5        6.58       14.51     13.91 o 
   5  17   5       56.21       53.94      5.06 o 
   6  17   5       26.32       32.05      7.40 o 
   7  17   5       42.07       47.35     15.35 o 
   8  17   5        3.29        6.36      6.33 o 
   9  17   5       42.47       43.74      8.76 o 
  10  17   5        0.09        2.54      3.16 o 
  11  17   5        7.70       17.18     25.40 o 
 -13  18   5       17.46       22.29      4.48 o 
 -12  18   5        6.58        8.19     12.76 o 
 -11  18   5       35.22       56.46     16.54 o 
 -10  18   5        7.27        9.47      4.18 o 
  -9  18   5        8.52       25.24      8.28 o 
  -8  18   5       73.04       63.26     11.52 o 
  -7  18   5       17.87       19.76     10.98 o 
  -6  18   5        3.71       16.48      3.69 o 
  -5  18   5       17.06       18.29      3.63 o 
  -4  18   5       10.11       21.19      5.00 o 
  -3  18   5       15.78       33.87     11.12 o 
  -2  18   5       10.94       26.85      9.41 o 
  -1  18   5       62.19       70.15     22.56 o 
   0  18   5       38.50       44.20     10.32 o 
   1  18   5      111.64      114.67      5.88 o 
   2  18   5      128.68      127.86     21.07 o 
   3  18   5      111.12      121.26     18.75 o 
   4  18   5       22.56       31.04     16.02 o 
   5  18   5       27.95       27.87      7.31 o 
   6  18   5       60.99       74.26     14.83 o 
   7  18   5       39.40       46.45      8.62 o 
   8  18   5       43.61       49.40     10.15 o 
   9  18   5       90.93       69.80      1.40 o 
  10  18   5       14.89       27.66     14.42 o 
 -13  19   5        6.97        7.78     15.44 o 
 -12  19   5        9.98       18.42      6.94 o 
 -11  19   5       46.32       40.95      4.20 o 
 -10  19   5       56.73       64.84     18.95 o 
  -9  19   5       71.25       68.45      5.33 o 
  -8  19   5        0.75        1.99      2.91 o 
  -7  19   5        0.64        4.41      5.54 o 
  -6  19   5        8.62       24.75      9.00 o 
  -5  19   5        5.13       16.18     13.21 o 
  -4  19   5       77.72       73.44      7.87 o 
  -3  19   5        7.99       19.22     12.10 o 
  -2  19   5        6.20       10.74      2.46 o 
  -1  19   5       15.98       19.65      4.45 o 
   0  19   5       92.11       89.40     13.33 o 
   1  19   5        7.23       15.75     19.00 o 
   2  19   5       68.25       78.12     23.40 o 
   3  19   5       14.23       37.23     21.41 o 
   4  19   5       88.22       99.04     16.78 o 
   5  19   5       32.18       31.43      3.73 o 
   6  19   5      107.90       96.19     21.76 o 
   7  19   5       38.26       54.79     25.64 o 
   8  19   5        4.49        7.78      6.70 o 
   9  19   5       10.77       14.71     14.45 o 
  10  19   5       14.95       25.20     12.73 o 
 -12  20   5        3.26        6.41     27.83 o 
 -11  20   5       66.25       80.42     17.45 o 
 -10  20   5       46.74       56.00      8.18 o 
  -9  20   5       10.89       15.35      3.14 o 
  -8  20   5       83.33       73.75      4.16 o 
  -7  20   5       13.69       31.99      9.56 o 
  -6  20   5       71.78       76.17     15.54 o 
  -5  20   5        7.32       14.29     10.96 o 
  -4  20   5       20.00       30.58     12.47 o 
  -3  20   5       59.63       49.31      4.25 o 
  -2  20   5       73.62       66.50      4.98 o 
  -1  20   5       23.90       47.84     18.61 o 
   0  20   5       97.91       92.12     11.47 o 
   1  20   5       55.34       50.45      5.28 o 
   2  20   5       71.89       62.74      6.57 o 
   3  20   5       76.94       68.03      8.21 o 
   4  20   5        9.78       11.17      4.53 o 
   5  20   5       33.72       31.23      5.77 o 
   6  20   5       54.89       44.45      7.94 o 
   7  20   5       37.51       37.20     16.90 o 
   8  20   5       16.53       32.32      9.77 o 
   9  20   5       20.15       35.36     18.63 o 
 -11  21   5        1.80        5.73      6.91 o 
 -10  21   5       20.53       19.58      5.18 o 
  -9  21   5       50.86       60.56      9.28 o 
  -8  21   5        2.03       12.42      7.44 o 
  -7  21   5       13.89       17.99      5.58 o 
  -6  21   5       52.99       60.27      6.56 o 
  -5  21   5       88.62       74.16      6.34 o 
  -4  21   5       39.67       36.26      2.12 o 
  -3  21   5      172.68      157.05     14.15 o 
  -2  21   5       30.63       39.00     14.44 o 
  -1  21   5       15.00       35.60     23.78 o 
   0  21   5       14.94       32.87     15.36 o 
   1  21   5       79.12       82.48      8.02 o 
   2  21   5       35.68       33.47     11.67 o 
   3  21   5        3.76        5.87      6.35 o 
   4  21   5        4.16        6.49      8.59 o 
   5  21   5        9.86       12.60      8.11 o 
   6  21   5       14.42       21.03      4.57 o 
   7  21   5        2.86        7.16      1.43 o 
   8  21   5       46.39       34.53      3.61 o 
 -11  22   5       11.35        9.03     31.50 o 
 -10  22   5       10.67       20.24     18.56 o 
  -9  22   5       17.82       33.78     11.67 o 
  -8  22   5       56.17       54.03      9.23 o 
  -7  22   5       62.83       51.86     11.96 o 
  -6  22   5       33.59       39.82     10.84 o 
  -5  22   5       39.68       57.08     12.41 o 
  -4  22   5       32.64       29.01      2.32 o 
  -3  22   5       68.35       62.67      5.35 o 
  -2  22   5        0.58        6.06      9.77 o 
  -1  22   5       22.77       20.55      8.93 o 
   0  22   5       43.27       51.00     24.10 o 
   1  22   5       71.74       71.91     17.18 o 
   2  22   5       11.93       16.31      6.59 o 
   3  22   5       41.46       47.59     14.71 o 
   4  22   5       27.77       34.63      5.74 o 
   5  22   5       32.72       40.02      5.58 o 
   6  22   5       23.02       36.70      8.53 o 
   7  22   5        4.30       14.40     10.60 o 
   8  22   5       25.28       30.44     25.84 o 
  -9  23   5       36.31       45.27     10.24 o 
  -8  23   5      109.48      100.80     12.45 o 
  -7  23   5       88.55       76.20      9.48 o 
  -6  23   5       46.74       46.37      9.80 o 
  -5  23   5        3.08       11.86     10.73 o 
  -4  23   5       10.16       25.65     16.19 o 
  -3  23   5       13.19       16.32      6.70 o 
  -2  23   5       38.45       39.65      8.65 o 
  -1  23   5       28.31       26.00      3.99 o 
   0  23   5        9.25       15.94      3.90 o 
   1  23   5       10.49        8.12      9.10 o 
   2  23   5       42.19       38.69     12.76 o 
   3  23   5      120.88       89.39      3.45 o 
   4  23   5        9.94       25.34      8.03 o 
   5  23   5       25.54       41.74     10.19 o 
   6  23   5       12.25       25.07      9.79 o 
   7  23   5       33.32       26.99      3.25 o 
  -8  24   5        4.84       13.45     19.78 o 
  -7  24   5       38.28       35.27      3.91 o 
  -6  24   5        2.77       13.42      4.13 o 
  -5  24   5       42.28       49.23     10.65 o 
  -4  24   5      140.84      131.42      4.74 o 
  -3  24   5       10.19       29.40      9.07 o 
  -2  24   5       24.76       48.24     15.40 o 
  -1  24   5       44.98       38.86      5.45 o 
   0  24   5       13.55       10.82     15.18 o 
   1  24   5       21.20       34.97     10.73 o 
   2  24   5        2.84        9.00      2.84 o 
   3  24   5       23.94       38.92     10.34 o 
   4  24   5       21.19       36.01     10.20 o 
   5  24   5        2.60       11.15      5.71 o 
   6  24   5       10.45       12.16     14.05 o 
  -8  25   5       16.40       35.49     15.07 o 
  -7  25   5       66.30       55.95     12.20 o 
  -6  25   5        0.29        2.09     11.07 o 
  -5  25   5       84.90       86.67     10.38 o 
  -4  25   5       39.28       42.58      8.08 o 
  -3  25   5       42.15       37.26     17.32 o 
  -2  25   5       17.07       36.93     21.82 o 
  -1  25   5        6.80       14.82      5.17 o 
   0  25   5       67.19       60.08      7.18 o 
   1  25   5      144.20      177.26     13.27 o 
   2  25   5       55.05       44.63      6.44 o 
   3  25   5       18.78       39.68     15.03 o 
   4  25   5       19.16       26.61      7.46 o 
  -6  26   5        8.65       24.40     28.64 o 
  -5  26   5       58.06       53.17      5.73 o 
  -4  26   5        6.61        6.47     21.35 o 
  -3  26   5        4.75       10.57     14.59 o 
  -2  26   5       22.61       22.12     16.18 o 
  -1  26   5       19.90       36.77     10.04 o 
   0  26   5        3.10        1.99      3.05 o 
   1  26   5        0.05        4.05     16.25 o 
 -16   0   6        8.33       16.00      7.35 o 
 -15   0   6       36.85       49.87     28.26 o 
 -14   0   6        2.29       13.32      8.96 o 
 -13   0   6       16.97       35.80     19.55 o 
 -12   0   6        0.54        8.78     22.35 o 
 -11   0   6       48.50       67.92     28.89 o 
 -10   0   6        1.62        3.17     22.16 o 
  -9   0   6       46.79       45.13      1.25 o 
  -8   0   6      278.89      259.60      1.06 o 
  -7   0   6        4.96        9.59     36.17 o 
  -6   0   6      208.54      291.72     30.63 o 
  -5   0   6     1846.17     1634.24     37.29 o 
  -4   0   6       52.29       65.72      8.68 o 
  -3   0   6      278.89      272.92      7.53 o 
  -2   0   6       47.11       38.54     19.11 o 
  -1   0   6      389.37      376.70      8.09 o 
   0   0   6      190.13      219.98     15.31 o 
   1   0   6       29.55       26.80      5.55 o 
   2   0   6       94.54      187.63     35.05 o 
   3   0   6      116.39      103.84     29.76 o 
   4   0   6       41.88       54.85     19.55 o 
   5   0   6      235.03      230.15     22.29 o 
   6   0   6        6.91        8.09     14.82 o 
   7   0   6        0.33        0.37      0.19 o 
   8   0   6       37.04       57.65     35.17 o 
   9   0   6        8.80       13.32     21.54 o 
  10   0   6       21.04       22.66     11.39 o 
  11   0   6       12.94       14.51     31.25 o 
  12   0   6       64.73       70.78     22.16 o 
 -16   1   6       14.39       20.74      3.11 o 
 -15   1   6       33.50       39.71     14.39 o 
 -14   1   6        2.87       12.98      9.82 o 
 -13   1   6        8.94       15.87     21.26 o 
 -12   1   6       70.88       69.86      9.43 o 
 -11   1   6       48.04       51.21      4.73 o 
 -10   1   6       13.35       21.44      9.48 o 
  -9   1   6        7.24       14.66     21.88 o 
  -8   1   6      505.42      456.50     14.39 o 
  -7   1   6      810.42      752.10     26.96 o 
  -6   1   6     2798.66     2423.95     97.58 o 
  -5   1   6      760.12      715.79     19.95 o 
  -4   1   6      729.35      691.52     14.98 o 
  -3   1   6     2534.61     2403.94     57.40 o 
  -2   1   6       73.60       79.43     10.68 o 
  -1   1   6       64.75       80.31     37.04 o 
   0   1   6       79.88       94.25     16.54 o 
   1   1   6        9.30       10.67      1.55 o 
   2   1   6        6.31       19.33     18.17 o 
   3   1   6       93.20       86.79     14.78 o 
   4   1   6       47.48       51.04     10.74 o 
   5   1   6       27.65       35.27     11.63 o 
   6   1   6       13.62       21.61      6.88 o 
   7   1   6       15.81       26.75     12.37 o 
   8   1   6       55.83       49.78      6.57 o 
   9   1   6       33.43       35.92      8.09 o 
  10   1   6       17.29       20.52     10.36 o 
  11   1   6       52.97       45.81      5.58 o 
  12   1   6        7.01       13.23     14.63 o 
 -16   2   6       14.74       27.23      9.68 o 
 -15   2   6        4.14       21.61     20.84 o 
 -14   2   6       36.61       45.46     15.12 o 
 -13   2   6       13.42       18.23      7.81 o 
 -12   2   6       71.88       72.01      9.64 o 
 -11   2   6       22.98       25.53      4.91 o 
 -10   2   6       92.76       88.65      2.07 o 
  -9   2   6       58.50       52.67      9.59 o 
  -8   2   6      187.73      193.81     37.23 o 
  -7   2   6       88.07      143.85     22.79 o 
  -6   2   6       57.70       65.11      8.16 o 
  -5   2   6       66.74      109.02     16.28 o 
  -4   2   6     1383.90     1218.20     40.17 o 
  -3   2   6       92.50       96.85      5.41 o 
  -2   2   6      322.69      279.33     30.32 o 
  -1   2   6      148.32      152.70     31.53 o 
   0   2   6      251.09      223.03     33.05 o 
   1   2   6      140.21      168.50      8.72 o 
   2   2   6      316.15      310.71      8.67 o 
   3   2   6       17.68       17.96      9.15 o 
   4   2   6       52.14       51.97      6.18 o 
   5   2   6       16.18       38.22     10.87 o 
   6   2   6       34.05       53.03     16.35 o 
   7   2   6       52.23       66.79     17.98 o 
   8   2   6       10.65       14.94     17.07 o 
   9   2   6       29.43       26.88      9.18 o 
  10   2   6        4.71       10.68     14.51 o 
  11   2   6       57.88       48.77     22.96 o 
  12   2   6        1.01        9.09     11.27 o 
 -16   3   6       46.48       43.75      9.01 o 
 -15   3   6        9.08       23.36     12.61 o 
 -14   3   6        0.60        0.67      0.44 o 
 -13   3   6       19.90       18.36      9.89 o 
 -12   3   6       36.23       39.33      5.92 o 
 -11   3   6       21.30       38.75     10.35 o 
 -10   3   6       72.85       68.07      5.65 o 
  -9   3   6       79.54       83.28     50.74 o 
  -8   3   6      236.52      279.85     18.22 o 
  -7   3   6      216.67      205.91      4.05 o 
  -6   3   6      139.57      181.85     35.42 o 
  -5   3   6      404.91      385.57     26.61 o 
  -4   3   6      755.58      719.65      9.86 o 
  -3   3   6      417.07      407.95     10.62 o 
  -2   3   6      331.80      325.25     12.17 o 
  -1   3   6       68.24       63.49     10.96 o 
   0   3   6      210.48      181.91     28.86 o 
   1   3   6       98.45      100.56      4.02 o 
   2   3   6       78.44       78.92      9.93 o 
   3   3   6       74.98       71.66      4.41 o 
   4   3   6       30.90       35.37      9.44 o 
   5   3   6       22.13       23.70      1.96 o 
   6   3   6       13.30       22.64     10.66 o 
   7   3   6        3.86       11.72      3.04 o 
   8   3   6       71.49       64.84      6.63 o 
   9   3   6       28.06       39.71     15.75 o 
  10   3   6       22.27       27.87     17.95 o 
  11   3   6       23.70       47.81     14.32 o 
  12   3   6        7.77       10.94     12.92 o 
 -16   4   6       69.73       59.82      6.47 o 
 -15   4   6       17.86       24.54      8.47 o 
 -14   4   6       52.87       50.12      3.04 o 
 -13   4   6       44.56       45.35      4.16 o 
 -12   4   6       18.47       29.06     11.64 o 
 -11   4   6       55.42       55.34     10.69 o 
 -10   4   6        1.17       12.13      7.26 o 
  -9   4   6       60.79       62.97      8.79 o 
  -8   4   6       16.22       25.98      8.14 o 
  -7   4   6      338.84      310.76     28.01 o 
  -6   4   6       25.45       26.92      2.45 o 
  -5   4   6      455.15      470.95     17.67 o 
  -4   4   6      107.86      105.27     15.05 o 
  -3   4   6      188.76      168.99     27.68 o 
  -2   4   6       25.00       35.09     10.45 o 
  -1   4   6      397.51      370.29      6.65 o 
   0   4   6       51.33       47.04      6.10 o 
   1   4   6       17.75       19.00      4.79 o 
   2   4   6       38.79       37.88      2.96 o 
   3   4   6       94.19       82.76      3.61 o 
   4   4   6       42.70       47.79     13.15 o 
   5   4   6       26.85       27.49      3.46 o 
   6   4   6      101.95       88.14      6.83 o 
   7   4   6        8.90       17.05      5.95 o 
   8   4   6        9.37       14.54     20.69 o 
   9   4   6        0.66       10.84      7.36 o 
  10   4   6       22.12       20.77      9.52 o 
  11   4   6        3.37        4.41      5.87 o 
  12   4   6        0.83       11.00     10.17 o 
 -16   5   6       76.32       70.29     23.41 o 
 -15   5   6        8.53       27.45     11.49 o 
 -14   5   6       30.99       35.09      6.29 o 
 -13   5   6       12.60       31.41     11.62 o 
 -12   5   6        4.53       20.38     16.09 o 
 -11   5   6       57.84       53.99      4.91 o 
 -10   5   6       16.36       40.98     19.43 o 
  -9   5   6        9.11       34.88     11.93 o 
  -8   5   6       27.60       67.54     27.36 o 
  -7   5   6       33.99       59.07     21.14 o 
  -6   5   6       13.90       29.05     10.31 o 
  -5   5   6      108.96      104.89     19.36 o 
  -4   5   6      135.69      202.00     14.84 o 
  -3   5   6       41.84       53.16     15.43 o 
  -2   5   6      267.77      245.29     13.59 o 
  -1   5   6       10.96       12.64      7.34 o 
   0   5   6       38.07       47.60      6.58 o 
   1   5   6       15.95       39.62     18.84 o 
   2   5   6       10.76       28.96      8.83 o 
   3   5   6      149.42      171.67     24.47 o 
   4   5   6       33.76       40.20     11.62 o 
   5   5   6       30.91       59.51     22.59 o 
   6   5   6        7.90       25.33     20.86 o 
   7   5   6       84.14      114.17     21.17 o 
   8   5   6       68.15       77.44     15.07 o 
   9   5   6       21.31       26.37      7.68 o 
  10   5   6       15.83       18.91      2.44 o 
  11   5   6       32.92       29.82      3.41 o 
  12   5   6       21.36       31.94     17.49 o 
 -16   6   6       25.58       46.50     24.39 o 
 -15   6   6       34.25       28.83      2.14 o 
 -14   6   6       22.49       21.73      7.85 o 
 -13   6   6       29.82       39.18      9.87 o 
 -12   6   6       46.95       52.59      9.67 o 
 -11   6   6        8.33        5.72      4.58 o 
 -10   6   6       24.67       39.00      7.56 o 
  -9   6   6        2.18       20.77      9.53 o 
  -8   6   6       78.64       81.47     11.61 o 
  -7   6   6       37.34       45.25      9.52 o 
  -6   6   6      254.15      287.89     18.18 o 
  -5   6   6       84.64      103.53     16.31 o 
  -4   6   6       35.72       49.07     12.02 o 
  -3   6   6      167.73      167.26     13.19 o 
  -2   6   6        7.78       26.79     14.92 o 
  -1   6   6       64.03       76.96      6.46 o 
   0   6   6       16.19       21.62     13.97 o 
   1   6   6       60.90       52.63      5.91 o 
   2   6   6      197.53      247.74     15.15 o 
   3   6   6       61.62       71.88     17.18 o 
   4   6   6        8.55       24.30      9.66 o 
   5   6   6        9.14        8.28      1.06 o 
   6   6   6       21.10       33.46     10.01 o 
   7   6   6       12.14       30.72     12.11 o 
   8   6   6       26.21       31.35      3.80 o 
   9   6   6       41.12       40.62     23.69 o 
  10   6   6        0.39        1.95      4.75 o 
  11   6   6       22.15       16.34      8.06 o 
  12   6   6        6.41       11.27     21.35 o 
 -16   7   6       44.29       56.91     16.77 o 
 -15   7   6        2.90       12.62      5.13 o 
 -14   7   6       39.52       36.63      6.92 o 
 -13   7   6       26.74       46.74     15.26 o 
 -12   7   6        9.93       16.21      4.15 o 
 -11   7   6       55.28       57.55     10.41 o 
 -10   7   6       25.11       41.53     10.86 o 
  -9   7   6       25.07       25.77      9.40 o 
  -8   7   6       67.23       59.02      6.97 o 
  -7   7   6        0.39        1.50      7.31 o 
  -6   7   6      102.50      103.74      6.46 o 
  -5   7   6       33.11       38.42      7.47 o 
  -4   7   6       80.44       97.05      8.64 o 
  -3   7   6       48.39       53.01      6.35 o 
  -2   7   6       18.92       34.00     12.75 o 
  -1   7   6       69.60       64.47      6.31 o 
   0   7   6      147.35      188.81     10.92 o 
   1   7   6      246.75      234.63      5.17 o 
   2   7   6       34.64       37.14      9.07 o 
   3   7   6       23.09       42.10     16.53 o 
   4   7   6       90.56       96.42     16.57 o 
   5   7   6       55.75       51.63      5.67 o 
   6   7   6       21.08       20.30      7.75 o 
   7   7   6       31.83       46.61     16.88 o 
   8   7   6       32.18       49.40     15.31 o 
   9   7   6       26.35       42.15     24.06 o 
  10   7   6       44.28       36.10     18.79 o 
  11   7   6       27.35       27.34      7.94 o 
  12   7   6        1.33        3.61      3.42 o 
 -15   8   6       19.55       31.60      6.07 o 
 -14   8   6        7.22       15.74     17.22 o 
 -13   8   6       75.77       73.08     10.47 o 
 -12   8   6        2.84        4.97     16.00 o 
 -11   8   6       16.01       24.77      8.13 o 
 -10   8   6       50.94       60.45     17.30 o 
  -9   8   6       61.41       63.03      9.40 o 
  -8   8   6        7.26       14.32      5.41 o 
  -7   8   6       79.04       89.27     22.68 o 
  -6   8   6       44.58       54.32      6.01 o 
  -5   8   6       25.54       53.61     18.52 o 
  -4   8   6       14.33       14.56      4.96 o 
  -3   8   6      179.65      227.13     13.01 o 
  -2   8   6      210.44      204.72     12.69 o 
  -1   8   6       60.70       59.50      9.42 o 
   0   8   6       55.75       59.11     13.90 o 
   1   8   6       90.06       79.04      8.54 o 
   2   8   6       27.83       36.21      7.94 o 
   3   8   6       82.26       78.59      3.87 o 
   4   8   6       38.43       50.86      7.98 o 
   5   8   6      294.55      304.75     21.20 o 
   6   8   6      101.24       96.71     13.42 o 
   7   8   6       11.07       18.75      7.44 o 
   8   8   6        9.86       10.21      0.62 o 
   9   8   6       21.61       25.61      3.92 o 
  10   8   6       32.39       30.52      7.98 o 
  11   8   6       12.55       13.31      4.33 o 
  12   8   6        3.93        8.03     27.58 o 
 -15   9   6       86.46       79.03     15.61 o 
 -14   9   6       21.00       27.85      6.41 o 
 -13   9   6        1.58        4.59      2.59 o 
 -12   9   6        6.76       15.16      9.67 o 
 -11   9   6        1.55        8.46      7.94 o 
 -10   9   6        0.12        9.01      8.59 o 
  -9   9   6       53.86       50.44      5.76 o 
  -8   9   6       50.61       56.20      7.63 o 
  -7   9   6      147.76      178.78     10.30 o 
  -6   9   6        4.36        9.48      6.00 o 
  -5   9   6      119.95      182.77     14.01 o 
  -4   9   6       44.55       52.49     11.93 o 
  -3   9   6       35.65       66.93     18.35 o 
  -2   9   6       48.73       51.62      5.56 o 
  -1   9   6       17.92       26.03      3.83 o 
   0   9   6       29.28       29.67      3.57 o 
   1   9   6       88.80       84.00      9.89 o 
   2   9   6        1.03        2.91      5.41 o 
   3   9   6       39.18       44.22     12.41 o 
   4   9   6       31.45       32.06      4.63 o 
   5   9   6        1.43        9.55      8.71 o 
   6   9   6       25.12       22.84      1.32 o 
   7   9   6       16.01       21.28      6.05 o 
   8   9   6       19.65       17.38      6.39 o 
   9   9   6        2.83       11.56     16.47 o 
  10   9   6        4.00        8.25     13.88 o 
  11   9   6       13.11       20.16      7.53 o 
  12   9   6        7.61       10.27      1.81 o 
 -15  10   6       21.46       38.25     17.42 o 
 -14  10   6       26.16       39.75      7.63 o 
 -13  10   6        2.22        6.09      7.31 o 
 -12  10   6        4.26        8.79      8.19 o 
 -11  10   6       10.82       19.88     11.11 o 
 -10  10   6       28.09       51.56     19.23 o 
  -9  10   6       62.45       59.76     14.45 o 
  -8  10   6       84.24      101.22     22.50 o 
  -7  10   6      232.25      221.07      2.85 o 
  -6  10   6      173.64      187.34     15.97 o 
  -5  10   6       13.02       13.76      2.41 o 
  -4  10   6      142.62      181.16     11.40 o 
  -3  10   6      267.13      252.69      8.91 o 
  -2  10   6       47.66       47.93      2.62 o 
  -1  10   6      123.03      135.11     11.73 o 
   0  10   6       35.01       36.57     16.26 o 
   1  10   6       74.16       68.48     22.37 o 
   2  10   6      160.35      149.31      6.59 o 
   3  10   6       83.17       82.27     10.10 o 
   4  10   6       21.89       23.22      6.75 o 
   5  10   6       49.52       69.49     21.94 o 
   6  10   6       14.09       28.42      9.53 o 
   7  10   6       28.44       42.34     12.07 o 
   8  10   6        6.19        7.82      7.02 o 
   9  10   6       29.19       29.79      4.73 o 
  10  10   6        1.24        4.29      0.96 o 
  11  10   6        6.92        6.45      8.21 o 
 -15  11   6       13.10       19.61     32.68 o 
 -14  11   6        1.63        1.06      4.87 o 
 -13  11   6        0.18        1.39      6.30 o 
 -12  11   6       62.16       67.37      6.92 o 
 -11  11   6        9.16       15.85      6.02 o 
 -10  11   6        6.29        7.94     17.47 o 
  -9  11   6       35.00       43.39      8.84 o 
  -8  11   6       64.92       73.87     14.60 o 
  -7  11   6       11.48       42.06     21.95 o 
  -6  11   6      274.47      250.05     30.67 o 
  -5  11   6       32.34       45.28     17.02 o 
  -4  11   6      200.11      194.24     12.28 o 
  -3  11   6       16.92       24.57      9.89 o 
  -2  11   6       15.34       21.10      8.06 o 
  -1  11   6       15.16       14.85      8.22 o 
   0  11   6      199.62      189.43      6.16 o 
   1  11   6       11.55       26.66     18.20 o 
   2  11   6       23.94       32.40     12.22 o 
   3  11   6      108.09       90.53      4.94 o 
   4  11   6       40.69       39.72      3.04 o 
   5  11   6       19.27       30.31      6.61 o 
   6  11   6       13.10       27.10     10.24 o 
   7  11   6       33.97       51.71     22.26 o 
   8  11   6       19.48       23.60      4.80 o 
   9  11   6        5.07       19.11      8.27 o 
  10  11   6       18.59       29.71     14.85 o 
  11  11   6        6.65       16.78     14.40 o 
 -14  12   6       17.08       22.15     12.97 o 
 -13  12   6       37.22       33.61      2.34 o 
 -12  12   6       17.89       39.78      9.26 o 
 -11  12   6        0.77        3.06      2.16 o 
 -10  12   6        4.45       14.38     11.04 o 
  -9  12   6       46.28       50.32      7.28 o 
  -8  12   6        0.43        7.08      8.00 o 
  -7  12   6       61.47       59.00     12.04 o 
  -6  12   6      127.05      120.04      6.79 o 
  -5  12   6      270.55      317.21     15.12 o 
  -4  12   6       20.35       23.84      4.89 o 
  -3  12   6      125.82      124.20      7.20 o 
  -2  12   6      105.39       88.30      4.16 o 
  -1  12   6       59.01       66.01     11.73 o 
   0  12   6       67.57       76.43     12.38 o 
   1  12   6       53.97       51.38     13.09 o 
   2  12   6        2.67       20.02      9.27 o 
   3  12   6       38.76       41.10      7.72 o 
   4  12   6        3.52       10.83     24.68 o 
   5  12   6       15.87       29.33     14.67 o 
   6  12   6       19.16       22.15      9.09 o 
   7  12   6       24.92       32.60     19.59 o 
   8  12   6        8.62       14.93      9.50 o 
   9  12   6        9.14       12.96     16.50 o 
  10  12   6       10.56       15.97      1.89 o 
 -14  13   6       29.55       29.63      1.81 o 
 -13  13   6       28.69       45.69      7.44 o 
 -12  13   6       61.87       60.21      9.12 o 
 -11  13   6       18.71       26.15      7.94 o 
 -10  13   6       37.84       31.89      4.89 o 
  -9  13   6       20.43       26.73     15.26 o 
  -8  13   6       23.88       20.29      3.17 o 
  -7  13   6      140.12      175.73     19.61 o 
  -6  13   6       78.27       81.29      9.93 o 
  -5  13   6       77.43       78.25      6.79 o 
  -4  13   6       76.35       74.18      4.78 o 
  -3  13   6      181.40      206.86     11.83 o 
  -2  13   6       51.15       51.54      4.39 o 
  -1  13   6      190.25      189.33     32.53 o 
   0  13   6       62.14       69.12     13.31 o 
   1  13   6        0.26        1.19      5.54 o 
   2  13   6        1.16       12.91     19.26 o 
   3  13   6       16.57       26.36     15.83 o 
   4  13   6       18.00       25.68      7.85 o 
   5  13   6        0.84        5.79     13.62 o 
   6  13   6       12.47       18.07      6.61 o 
   7  13   6       23.61       31.38      5.90 o 
   8  13   6       10.93       11.85     23.42 o 
   9  13   6       16.29       24.14      5.01 o 
  10  13   6        9.26       22.30     12.65 o 
 -13  14   6        7.14       16.39      7.34 o 
 -12  14   6        1.60        8.26     18.62 o 
 -11  14   6       17.96       24.97      5.77 o 
 -10  14   6        8.53       17.37      3.98 o 
  -9  14   6       22.58       19.61     16.68 o 
  -8  14   6       61.92       53.44      7.94 o 
  -7  14   6       10.90       10.17      1.97 o 
  -6  14   6       21.51       24.58      6.80 o 
  -5  14   6       35.47       30.94      8.20 o 
  -4  14   6       21.04       31.85      6.34 o 
  -3  14   6       70.86       71.26     13.41 o 
  -2  14   6       85.68      149.71     20.53 o 
  -1  14   6        8.38        9.67      1.93 o 
   0  14   6       33.98       39.70      5.71 o 
   1  14   6       18.47       28.09     11.21 o 
   2  14   6       22.65       29.41      8.22 o 
   3  14   6       11.43       13.14     13.88 o 
   4  14   6        9.29       10.19     17.92 o 
   5  14   6       40.90       48.85      7.69 o 
   6  14   6       21.13       40.22     13.97 o 
   7  14   6       52.48       68.43     17.79 o 
   8  14   6        4.67       13.84      8.31 o 
   9  14   6        1.54        5.60      4.78 o 
  10  14   6       13.16       16.81     34.49 o 
 -13  15   6       15.25       21.23      6.72 o 
 -12  15   6        2.92        4.82      9.94 o 
 -11  15   6       11.61       22.61     10.99 o 
 -10  15   6       50.69       57.01      9.77 o 
  -9  15   6       23.56       30.47      6.66 o 
  -8  15   6       59.07       56.56      9.17 o 
  -7  15   6       38.48       40.68      4.50 o 
  -6  15   6       28.95       39.00      8.61 o 
  -5  15   6       39.10       39.10      6.79 o 
  -4  15   6       96.56       90.12      8.82 o 
  -3  15   6        8.52       10.10     12.57 o 
  -2  15   6       35.61       35.11      6.19 o 
  -1  15   6       11.31       22.44      8.65 o 
   0  15   6      160.16      141.06      9.99 o 
   1  15   6        6.97        7.01     18.26 o 
   2  15   6       85.21       75.98      5.95 o 
   3  15   6       29.50       29.46     10.96 o 
   4  15   6       18.54       29.31      8.57 o 
   5  15   6        7.97        7.56      3.74 o 
   6  15   6       47.64       52.96      7.25 o 
   7  15   6       24.18       29.94     15.32 o 
   8  15   6       75.25       75.10     13.17 o 
   9  15   6        9.81       25.36     13.84 o 
 -12  16   6       24.57       36.15      9.33 o 
 -11  16   6        1.09        9.46     19.50 o 
 -10  16   6        0.76       22.90     11.94 o 
  -9  16   6       45.91       44.50      8.37 o 
  -8  16   6        1.66       17.14     12.17 o 
  -7  16   6       36.96       43.80     13.75 o 
  -6  16   6        7.68       23.57      9.05 o 
  -5  16   6        3.15        2.55      1.66 o 
  -4  16   6       10.95       10.41     16.14 o 
  -3  16   6       91.71       88.23      9.15 o 
  -2  16   6       14.70       31.86     14.99 o 
  -1  16   6        4.18       10.59     12.01 o 
   0  16   6       19.77       26.21      4.89 o 
   1  16   6       63.77       60.23      4.11 o 
   2  16   6       35.44       37.42      6.85 o 
   3  16   6        1.06        8.91     18.12 o 
   4  16   6       42.40       47.91     12.93 o 
   5  16   6        2.03        6.30     14.08 o 
   6  16   6        8.74       22.83     15.82 o 
   7  16   6        4.44        7.75      1.06 o 
   8  16   6       10.12       13.53     19.35 o 
   9  16   6       11.46       18.68     34.49 o 
 -12  17   6       12.45       22.16      5.91 o 
 -11  17   6        0.51       10.58      6.57 o 
 -10  17   6        8.48       15.04      9.21 o 
  -9  17   6       32.78       38.24      4.59 o 
  -8  17   6       41.89       39.89      6.41 o 
  -7  17   6        5.78        6.40     11.80 o 
  -6  17   6       54.65       58.76     10.76 o 
  -5  17   6       72.43       64.63      6.22 o 
  -4  17   6        7.42       19.69      9.54 o 
  -3  17   6       24.07       51.18     22.19 o 
  -2  17   6        2.23        6.50      9.62 o 
  -1  17   6        4.27       12.12     16.74 o 
   0  17   6        1.63        7.47     16.23 o 
   1  17   6        2.68        7.97      3.11 o 
   2  17   6       15.63       21.59      3.17 o 
   3  17   6        1.57        6.95      9.04 o 
   4  17   6       24.15       37.66     12.89 o 
   5  17   6       15.74       30.62     15.67 o 
   6  17   6       14.11       20.56      4.69 o 
   7  17   6        9.57       19.11      4.55 o 
   8  17   6       29.74       53.82     23.33 o 
 -11  18   6        6.85       10.42     15.68 o 
 -10  18   6      122.61       95.49      6.07 o 
  -9  18   6        8.50        8.52      0.44 o 
  -8  18   6        8.25        6.66      6.85 o 
  -7  18   6       21.04       28.90      6.72 o 
  -6  18   6       80.36       73.99      4.42 o 
  -5  18   6       32.47       38.22      6.63 o 
  -4  18   6        4.17        6.97      6.66 o 
  -3  18   6       69.09       63.54      6.44 o 
  -2  18   6        4.92        8.77      9.17 o 
  -1  18   6       17.02       18.79      4.70 o 
   0  18   6       30.23       52.89     17.95 o 
   1  18   6        8.40       30.88     12.79 o 
   2  18   6       55.77       57.59      8.23 o 
   3  18   6       36.23       34.63      7.50 o 
   4  18   6       10.64        9.50      1.30 o 
   5  18   6       39.07       48.17     10.86 o 
   6  18   6        6.72       11.37     13.84 o 
   7  18   6       57.98       49.14     13.35 o 
 -10  19   6       57.52       47.64      9.90 o 
  -9  19   6        4.45        8.68      7.50 o 
  -8  19   6        6.20       15.75      9.05 o 
  -7  19   6        2.65        6.54      5.65 o 
  -6  19   6       19.13       16.13     10.95 o 
  -5  19   6       51.76       48.50      4.71 o 
  -4  19   6       18.47       33.71     11.01 o 
  -3  19   6       62.43       70.86     12.37 o 
  -2  19   6       26.29       28.93      4.42 o 
  -1  19   6       23.20       36.38      7.75 o 
   0  19   6       12.50       19.64     12.61 o 
   1  19   6        6.15        6.12     10.89 o 
   2  19   6       24.56       30.92     16.62 o 
   3  19   6       74.35       65.35     10.89 o 
   4  19   6        7.81       14.20      8.79 o 
   5  19   6       44.02       39.07      3.42 o 
   6  19   6       42.72       48.94     22.58 o 
   7  19   6        6.91       15.56      7.97 o 
  -9  20   6        3.85        7.03      8.27 o 
  -8  20   6       29.23       47.82      7.59 o 
  -7  20   6       27.62       44.22     12.93 o 
  -6  20   6       74.10       63.11      2.60 o 
  -5  20   6       57.64       53.88      7.73 o 
  -4  20   6        3.55       18.55      8.53 o 
  -3  20   6      130.97      127.36     23.97 o 
  -2  20   6       14.14       19.14     10.86 o 
  -1  20   6        4.00       11.31      9.52 o 
   0  20   6       43.67       47.18     13.05 o 
   1  20   6        3.68        4.06     10.04 o 
   2  20   6        3.31       13.51     14.93 o 
   3  20   6        4.71       13.10     12.63 o 
   4  20   6       26.87       46.66     13.55 o 
   5  20   6        8.43        7.71     16.80 o 
   6  20   6        3.31        4.79      3.13 o 
  -9  21   6       50.42       55.41      7.60 o 
  -8  21   6        1.36        6.02      3.52 o 
  -7  21   6      140.02      138.06     10.88 o 
  -6  21   6       12.95       19.94      6.23 o 
  -5  21   6       17.34       27.82      4.70 o 
  -4  21   6       38.02       38.35      7.16 o 
  -3  21   6       89.40       89.80     20.04 o 
  -2  21   6       70.75      103.77     39.16 o 
  -1  21   6       80.96       69.09      7.46 o 
   0  21   6       18.56       40.95     20.26 o 
   1  21   6       14.84       25.69      5.79 o 
   2  21   6       16.16       26.22      9.61 o 
   3  21   6        2.39        4.97      5.20 o 
   4  21   6       26.35       33.28      8.08 o 
   5  21   6        3.96       18.76      6.26 o 
  -8  22   6       16.16       34.27     13.57 o 
  -7  22   6       16.17       20.47      7.18 o 
  -6  22   6       84.78       81.03     16.62 o 
  -5  22   6      124.30      193.94     15.73 o 
  -4  22   6        8.01       16.36      3.53 o 
  -3  22   6       27.27       37.55      7.13 o 
  -2  22   6       20.13       21.07      3.80 o 
  -1  22   6       12.02       28.61     20.59 o 
   0  22   6       34.30       51.48     17.05 o 
   1  22   6       93.32       84.65     22.97 o 
   2  22   6       62.07       61.43     19.79 o 
   3  22   6       17.34       24.52     18.94 o 
   4  22   6       34.05       31.17      7.60 o 
   5  22   6       39.73       28.67      0.40 o 
  -7  23   6        8.96       18.30     12.94 o 
  -6  23   6       41.04       51.85     17.52 o 
  -5  23   6       85.40       79.35      5.75 o 
  -4  23   6        1.14        9.30      4.01 o 
  -3  23   6       94.81      100.84     20.68 o 
  -2  23   6       41.60       41.63      9.89 o 
  -1  23   6       15.18       35.83     11.57 o 
   0  23   6       45.43       60.10     22.89 o 
   1  23   6       22.80       17.75     13.38 o 
   2  23   6       19.65       44.33     21.54 o 
   3  23   6       10.30       41.34     34.74 o 
   4  23   6       12.38       19.86      8.72 o 
  -6  24   6        0.57        2.64      3.45 o 
  -5  24   6       13.48       12.33      0.44 o 
  -4  24   6       26.06       25.77      5.29 o 
  -3  24   6        2.00       18.30     12.20 o 
  -2  24   6       11.97       14.13     26.21 o 
  -1  24   6       34.83       85.54     11.27 o 
   0  24   6        0.23        2.80     13.82 o 
   1  24   6       32.88       45.76     31.06 o 
 -14   0   7        5.69        8.34      9.96 o 
 -13   0   7       19.31       22.72     17.87 o 
 -12   0   7       29.77       48.25     21.73 o 
 -11   0   7        1.18       31.06     31.87 o 
 -10   0   7        0.05        2.05     22.72 o 
  -9   0   7       64.31       59.76     10.40 o 
  -8   0   7        1.90        2.68     15.81 o 
  -7   0   7       21.38       34.43     22.54 o 
  -6   0   7        7.41       13.94     28.64 o 
  -5   0   7       76.73       75.39     15.25 o 
  -4   0   7      323.50      369.48     31.13 o 
  -3   0   7      880.71      783.97      5.54 o 
  -2   0   7      248.61      274.92     36.54 o 
  -1   0   7      292.43      321.11     16.50 o 
   0   0   7       68.09       55.41     30.88 o 
   1   0   7       51.23       65.62     13.51 o 
   2   0   7       47.08       51.55     24.22 o 
   3   0   7        7.23       12.39     24.96 o 
   4   0   7       12.39       31.13     18.49 o 
   5   0   7       14.65       19.80      2.86 o 
   6   0   7        3.01        6.66      8.34 o 
   7   0   7       11.13       17.49      5.67 o 
   8   0   7        9.03       20.42     25.59 o 
   9   0   7        4.81        9.34     12.02 o 
  10   0   7       64.73       69.60     22.54 o 
 -14   1   7       12.01       28.69     17.09 o 
 -13   1   7        8.11       23.96      9.06 o 
 -12   1   7       36.66       34.49      7.69 o 
 -11   1   7        8.26        8.13      5.63 o 
 -10   1   7        9.79       28.66     11.77 o 
  -9   1   7      138.85      129.84      1.68 o 
  -8   1   7       10.57        9.87     16.72 o 
  -7   1   7       41.15       60.87     18.74 o 
  -6   1   7      140.55      178.47     20.08 o 
  -5   1   7       18.36       26.54     14.77 o 
  -4   1   7       86.62       82.30      3.91 o 
  -3   1   7      113.86      123.62     23.98 o 
  -2   1   7      473.93      432.54      9.28 o 
  -1   1   7      286.45      290.68      5.17 o 
   0   1   7      567.05      580.27     33.74 o 
   1   1   7       78.10       71.39     13.73 o 
   2   1   7       61.68       60.41     28.89 o 
   3   1   7       83.05       81.72     11.05 o 
   4   1   7       16.61       38.76     16.21 o 
   5   1   7       26.43       39.68     14.68 o 
   6   1   7        0.09        0.81      1.15 o 
   7   1   7        6.79       19.42      9.83 o 
   8   1   7       19.41       22.56      5.57 o 
   9   1   7       21.65       27.83     15.54 o 
  10   1   7        4.77       22.39     11.24 o 
 -14   2   7      143.03      148.88     22.16 o 
 -13   2   7       42.85       42.21      9.28 o 
 -12   2   7      110.41       99.22      9.28 o 
 -11   2   7       48.36       69.97     20.97 o 
 -10   2   7       13.52       20.52      5.51 o 
  -9   2   7       64.42       66.64     16.73 o 
  -8   2   7      107.03      104.69     16.34 o 
  -7   2   7       17.14       31.08      8.36 o 
  -6   2   7       89.93       90.86      9.06 o 
  -5   2   7        9.68       27.33     12.83 o 
  -4   2   7      308.92      333.36     25.28 o 
  -3   2   7       79.58       81.97     15.63 o 
  -2   2   7       32.62       32.54     20.28 o 
  -1   2   7      349.59      333.87     18.55 o 
   0   2   7      454.98      405.24     18.24 o 
   1   2   7       70.14       59.88      8.63 o 
   2   2   7       85.80       93.20     13.04 o 
   3   2   7       21.35       54.25     22.17 o 
   4   2   7       11.92       10.85      2.77 o 
   5   2   7       20.29       22.87      5.82 o 
   6   2   7       29.25       24.32      6.01 o 
   7   2   7        3.42        8.48      7.00 o 
   8   2   7       25.59       45.71     19.01 o 
   9   2   7        1.12        3.36      7.93 o 
  10   2   7        4.84       18.87     11.26 o 
 -14   3   7        4.25       15.07     13.48 o 
 -13   3   7       34.44       38.59      7.88 o 
 -12   3   7       13.73       25.77      9.84 o 
 -11   3   7        9.16       17.56     19.93 o 
 -10   3   7       38.43       43.91     10.28 o 
  -9   3   7       91.65       83.63      9.84 o 
  -8   3   7       72.33       77.37     13.84 o 
  -7   3   7       78.27       69.24     12.67 o 
  -6   3   7       64.76       71.29     12.19 o 
  -5   3   7       76.30       75.17     15.23 o 
  -4   3   7      315.39      305.23     25.84 o 
  -3   3   7       27.05       37.72      7.85 o 
  -2   3   7       10.66       22.38      7.87 o 
  -1   3   7       62.48       68.53      6.61 o 
   0   3   7       35.37       37.45     10.91 o 
   1   3   7      105.54      109.09     16.94 o 
   2   3   7        4.30        7.29     11.68 o 
   3   3   7       50.71       71.11     21.28 o 
   4   3   7       25.13       30.10     25.71 o 
   5   3   7       17.72       34.57     15.22 o 
   6   3   7       10.96       14.51      1.45 o 
   7   3   7        0.31       22.04     22.30 o 
   8   3   7        7.44       11.44     16.74 o 
   9   3   7        3.56        9.56     13.14 o 
  10   3   7       28.35       24.17      2.30 o 
 -14   4   7       32.01       29.82      7.07 o 
 -13   4   7       27.43       54.61     25.33 o 
 -12   4   7       23.83       22.44      5.79 o 
 -11   4   7       53.13       58.79     16.58 o 
 -10   4   7       55.62       64.24      6.53 o 
  -9   4   7       18.85       17.61      6.04 o 
  -8   4   7       11.05       28.70      8.25 o 
  -7   4   7       76.06       86.41     16.40 o 
  -6   4   7       50.99       60.88     15.36 o 
  -5   4   7       25.27       23.91      8.96 o 
  -4   4   7      104.50       94.46      7.93 o 
  -3   4   7       36.35       43.88     15.32 o 
  -2   4   7        0.32        1.71      3.58 o 
  -1   4   7      287.86      266.80      9.28 o 
   0   4   7      151.09      142.20      5.05 o 
   1   4   7       38.76       47.62      6.24 o 
   2   4   7      117.95      162.40     33.31 o 
   3   4   7       55.54       60.73     13.40 o 
   4   4   7       10.34       28.69     10.23 o 
   5   4   7       17.81       25.08      4.02 o 
   6   4   7        0.33       14.15     19.73 o 
   7   4   7       11.89       18.25      3.29 o 
   8   4   7        0.22        1.39      2.12 o 
   9   4   7       13.30       26.82     12.14 o 
  10   4   7        4.65       10.93     11.57 o 
 -14   5   7       39.03       50.64     19.38 o 
 -13   5   7      145.00      128.57     18.97 o 
 -12   5   7        0.21       12.60      6.55 o 
 -11   5   7       56.30       53.39      9.37 o 
 -10   5   7        1.08       20.80     18.84 o 
  -9   5   7        8.16       22.64     14.32 o 
  -8   5   7       93.19       96.38     12.71 o 
  -7   5   7       24.01       24.08      6.60 o 
  -6   5   7       74.61       63.32      2.84 o 
  -5   5   7       10.25       15.59      6.72 o 
  -4   5   7       66.62       66.47      5.39 o 
  -3   5   7       71.46       65.89     13.19 o 
  -2   5   7       59.35       59.77     15.72 o 
  -1   5   7      158.78      181.32     20.08 o 
   0   5   7       11.08       26.90     24.88 o 
   1   5   7        9.08       15.50     23.35 o 
   2   5   7       34.10       49.24     11.87 o 
   3   5   7       29.19       41.08     11.05 o 
   4   5   7       43.16       37.09     15.37 o 
   5   5   7       38.02       49.21     14.40 o 
   6   5   7        1.04        3.01      6.18 o 
   7   5   7       15.31       21.75      5.48 o 
   8   5   7        3.07       21.65     23.06 o 
   9   5   7       30.08       33.12      5.18 o 
  10   5   7       11.47       15.13      5.91 o 
 -14   6   7       10.52       26.77     15.07 o 
 -13   6   7       19.47       28.70     10.74 o 
 -12   6   7       13.50       21.78     11.38 o 
 -11   6   7       17.03       23.25     22.16 o 
 -10   6   7       27.98       41.03     10.54 o 
  -9   6   7       38.63       57.46     35.98 o 
  -8   6   7       12.59       12.45      0.25 o 
  -7   6   7        3.42       10.89     10.69 o 
  -6   6   7       50.44       42.50      4.84 o 
  -5   6   7        7.48       10.07     13.62 o 
  -4   6   7       22.74       21.83      6.15 o 
  -3   6   7        2.66        4.93      5.54 o 
  -2   6   7       61.49       60.23      3.17 o 
  -1   6   7       26.56       30.18      6.29 o 
   0   6   7      316.73      284.40     16.65 o 
   1   6   7      108.20       92.70     21.60 o 
   2   6   7       54.70       59.31      9.01 o 
   3   6   7      157.17      217.39     35.67 o 
   4   6   7        1.25        1.62      4.17 o 
   5   6   7       64.03       57.22      3.58 o 
   6   6   7       28.30       23.70      3.04 o 
   7   6   7        0.12        8.24     12.47 o 
   8   6   7        6.91       18.13      6.60 o 
   9   6   7        2.61        3.48      2.58 o 
  10   6   7        2.45       10.71     31.50 o 
 -13   7   7       29.39       38.72     22.79 o 
 -12   7   7       32.01       44.39     13.01 o 
 -11   7   7       61.13       59.08     11.64 o 
 -10   7   7      101.76      112.13     23.30 o 
  -9   7   7       31.61       52.41     22.09 o 
  -8   7   7        8.70       10.73     23.98 o 
  -7   7   7       33.03       31.93      6.66 o 
  -6   7   7       14.47       13.55     10.49 o 
  -5   7   7        3.25       18.14      7.01 o 
  -4   7   7      105.03       92.52     19.94 o 
  -3   7   7       88.65      102.96      6.36 o 
  -2   7   7      192.76      209.92     35.02 o 
  -1   7   7      103.64      115.23     18.21 o 
   0   7   7        2.05        5.27      6.46 o 
   1   7   7       12.67       20.49      4.45 o 
   2   7   7        4.31        7.44      7.73 o 
   3   7   7        4.97       11.73     16.15 o 
   4   7   7       28.16       26.64     10.58 o 
   5   7   7       34.67       55.66     24.78 o 
   6   7   7       45.26       55.56     12.86 o 
   7   7   7       10.32       24.51     11.41 o 
   8   7   7       11.08       11.91     12.98 o 
   9   7   7       15.77       15.58      4.76 o 
  10   7   7        6.58       25.84     24.15 o 
 -13   8   7       18.80       27.64      4.13 o 
 -12   8   7       16.64       32.23      6.52 o 
 -11   8   7       21.45       36.70      8.93 o 
 -10   8   7        5.43       14.98     13.02 o 
  -9   8   7       20.38       29.19     16.48 o 
  -8   8   7       14.22       20.93      7.57 o 
  -7   8   7        0.68       15.93     15.63 o 
  -6   8   7        0.61        5.59      7.93 o 
  -5   8   7       17.95       43.08     17.11 o 
  -4   8   7       69.49       68.35      4.78 o 
  -3   8   7       35.05       56.98     10.24 o 
  -2   8   7       12.60       34.47     23.53 o 
  -1   8   7       66.09       66.32     15.72 o 
   0   8   7       44.04       62.97     18.17 o 
   1   8   7       13.02       24.43     11.92 o 
   2   8   7       76.24       70.26      3.23 o 
   3   8   7       74.90       80.30     21.91 o 
   4   8   7       89.26       79.56     12.46 o 
   5   8   7       15.50       23.18      3.95 o 
   6   8   7       21.29       49.09     25.28 o 
   7   8   7       16.65       45.63     33.74 o 
   8   8   7       15.33       28.64     13.01 o 
   9   8   7       21.43       25.89     12.95 o 
  10   8   7        0.32       23.97     34.12 o 
 -13   9   7        1.32        5.62      3.86 o 
 -12   9   7       33.02       40.04      7.19 o 
 -11   9   7        8.81       13.69     12.98 o 
 -10   9   7        0.76       13.65     16.84 o 
  -9   9   7       10.37       11.95     16.44 o 
  -8   9   7       42.22       45.86     12.26 o 
  -7   9   7       13.33       24.55     10.31 o 
  -6   9   7       14.75       22.63      8.09 o 
  -5   9   7       55.52       49.22      4.18 o 
  -4   9   7       29.70       37.35      5.25 o 
  -3   9   7       11.98       19.75      6.88 o 
  -2   9   7      145.42      144.29     18.96 o 
  -1   9   7      116.67      133.22     15.18 o 
   0   9   7       78.96       70.42     11.70 o 
   1   9   7       55.87       61.12     10.80 o 
   2   9   7       19.92       31.29      7.76 o 
   3   9   7       38.79       42.39     10.51 o 
   4   9   7        2.84        4.96      7.42 o 
   5   9   7       24.29       22.29      7.56 o 
   6   9   7        5.23        7.43     16.73 o 
   7   9   7        6.13       11.28     18.32 o 
   8   9   7       13.10       24.65     21.57 o 
   9   9   7        9.77       14.69      3.86 o 
 -13  10   7       21.42       46.94     23.78 o 
 -12  10   7       52.75       51.63      6.97 o 
 -11  10   7       48.14       60.12     21.60 o 
 -10  10   7       99.86       88.06      7.43 o 
  -9  10   7        4.37        3.45      8.17 o 
  -8  10   7       66.90       65.17     13.99 o 
  -7  10   7        7.60        9.68     20.82 o 
  -6  10   7       27.45       39.62      8.60 o 
  -5  10   7       43.44       45.38      2.93 o 
  -4  10   7       14.12       31.21     13.49 o 
  -3  10   7       75.23       94.96     14.82 o 
  -2  10   7      239.90      232.90     23.02 o 
  -1  10   7       69.04       81.21     13.46 o 
   0  10   7       15.56       29.07      7.28 o 
   1  10   7       55.51       53.25     14.72 o 
   2  10   7       24.90       26.15      3.52 o 
   3  10   7       78.11       75.33     12.51 o 
   4  10   7       16.57       23.95      4.11 o 
   5  10   7        1.88        9.59      7.07 o 
   6  10   7       64.49       60.19      7.30 o 
   7  10   7        2.65       11.50      7.83 o 
   8  10   7        3.22       15.47     15.87 o 
 -12  11   7        2.06        9.96     22.05 o 
 -11  11   7       31.79       37.17      9.27 o 
 -10  11   7       30.48       55.33     15.75 o 
  -9  11   7        8.69       17.40     17.65 o 
  -8  11   7       24.70       49.91     22.22 o 
  -7  11   7       29.71       35.87     19.95 o 
  -6  11   7       43.06       54.48     19.70 o 
  -5  11   7        7.08       13.66      3.01 o 
  -4  11   7       65.87       60.10     12.12 o 
  -3  11   7      104.62      118.97     11.11 o 
  -2  11   7      190.80      234.23     25.62 o 
  -1  11   7        7.91       14.86      3.06 o 
   0  11   7       56.89       87.63      7.47 o 
   1  11   7       71.56       61.04     16.96 o 
   2  11   7       42.11       34.43      0.25 o 
   3  11   7       16.94       25.51      7.70 o 
   4  11   7       18.32       26.82     10.81 o 
   5  11   7        8.63       11.75     20.62 o 
   6  11   7       38.17       35.70     10.19 o 
   7  11   7        3.43        5.88      7.80 o 
   8  11   7       49.04       38.72      8.13 o 
 -12  12   7       34.54       38.45     13.66 o 
 -11  12   7       28.69       28.14      9.85 o 
 -10  12   7       26.56       23.66      1.01 o 
  -9  12   7       21.36       28.01      6.29 o 
  -8  12   7        8.14       28.93     11.49 o 
  -7  12   7       18.15       30.83      7.68 o 
  -6  12   7       26.30       26.03     20.01 o 
  -5  12   7       16.47       24.34      4.87 o 
  -4  12   7       17.03       25.39     13.39 o 
  -3  12   7       17.66       35.35     10.64 o 
  -2  12   7        9.46       27.61     19.08 o 
  -1  12   7       96.07       95.36     17.49 o 
   0  12   7       45.83       49.60      4.53 o 
   1  12   7      156.56      159.72     25.28 o 
   2  12   7       20.80       34.18      9.15 o 
   3  12   7       27.69       40.24      8.63 o 
   4  12   7        6.66        5.43      1.61 o 
   5  12   7       29.33       38.92     11.87 o 
   6  12   7       20.50       29.78      7.88 o 
   7  12   7        2.82        4.62      4.08 o 
 -11  13   7       13.63       16.52     14.49 o 
 -10  13   7        5.06       16.30      9.79 o 
  -9  13   7        2.32       13.83     13.59 o 
  -8  13   7        1.27        1.46     13.45 o 
  -7  13   7       23.00       26.18     11.85 o 
  -6  13   7        5.53       16.79     17.28 o 
  -5  13   7       26.75       38.57     11.60 o 
  -4  13   7       26.92       28.28      6.00 o 
  -3  13   7       19.69       23.99     12.01 o 
  -2  13   7        3.75        8.99     12.31 o 
  -1  13   7       22.22       43.07     22.16 o 
   0  13   7       45.54       42.42      6.07 o 
   1  13   7       48.19       45.96      6.27 o 
   2  13   7       13.92       23.42      7.27 o 
   3  13   7       36.26       51.83     22.01 o 
   4  13   7        9.20       14.71      7.27 o 
   5  13   7       31.36       34.02      6.59 o 
   6  13   7        0.71        4.54      5.02 o 
   7  13   7       11.40       16.95     21.70 o 
 -11  14   7       15.04       16.47      7.84 o 
 -10  14   7       17.71       43.02     19.12 o 
  -9  14   7       26.47       25.10      2.27 o 
  -8  14   7       12.51       22.04     22.50 o 
  -7  14   7       18.10       27.99      6.63 o 
  -6  14   7       42.61       49.54     16.63 o 
  -5  14   7       14.16       20.52      4.20 o 
  -4  14   7       82.86       71.95      8.09 o 
  -3  14   7       33.52       31.03      2.74 o 
  -2  14   7       12.39       21.84      7.15 o 
  -1  14   7       42.76       64.40     23.31 o 
   0  14   7       12.09       16.19     22.89 o 
   1  14   7        6.76        6.70     12.06 o 
   2  14   7      123.71      124.36     17.28 o 
   3  14   7       27.76       49.59     17.21 o 
   4  14   7       34.47       50.79     16.45 o 
   5  14   7        0.64       11.48     13.42 o 
   6  14   7       35.32       30.16      9.98 o 
   7  14   7        1.42        5.67     15.44 o 
 -11  15   7       20.91       41.03     22.16 o 
 -10  15   7       28.86       43.97     11.14 o 
  -9  15   7        0.32        0.29      0.53 o 
  -8  15   7       19.75       39.02     11.60 o 
  -7  15   7        0.60        0.43      0.93 o 
  -6  15   7       25.65       22.80      2.62 o 
  -5  15   7       11.34       21.21      5.16 o 
  -4  15   7       17.73       29.72     12.05 o 
  -3  15   7       11.63       24.49     10.93 o 
  -2  15   7       73.23       79.46     12.15 o 
  -1  15   7       18.79       24.18      5.10 o 
   0  15   7        8.25       13.82      4.69 o 
   1  15   7       14.81       25.08      5.22 o 
   2  15   7       11.06       23.36     14.27 o 
   3  15   7       24.94       28.88     13.38 o 
   4  15   7       19.27       24.87      9.30 o 
   5  15   7        0.14        0.29      0.19 o 
   6  15   7       25.72       33.49      8.34 o 
 -10  16   7       58.75       58.82     12.05 o 
  -9  16   7       22.43       31.01      7.75 o 
  -8  16   7       24.34       28.65      7.19 o 
  -7  16   7       15.92       26.59      6.72 o 
  -6  16   7       77.76       79.44     11.09 o 
  -5  16   7       18.23       26.56      4.96 o 
  -4  16   7       15.68       21.81      4.26 o 
  -3  16   7        3.04       25.40     14.63 o 
  -2  16   7       19.79       20.42      6.29 o 
  -1  16   7       29.57       41.85     18.81 o 
   0  16   7        3.85       11.75     20.15 o 
   1  16   7       16.76       12.53      2.79 o 
   2  16   7       11.96       16.72      2.77 o 
   3  16   7       18.85       18.45      1.91 o 
   4  16   7       45.53       33.57      1.96 o 
   5  16   7       14.34       13.28     14.32 o 
  -9  17   7       15.50       15.66     10.46 o 
  -8  17   7       29.20       31.95     14.27 o 
  -7  17   7       16.61       20.07      5.39 o 
  -6  17   7       20.99       32.97     16.56 o 
  -5  17   7       36.39       31.95      4.36 o 
  -4  17   7        6.69        9.86     18.50 o 
  -3  17   7        7.16       14.75      5.24 o 
  -2  17   7       23.26       36.67     15.81 o 
  -1  17   7        9.38       10.68      3.55 o 
   0  17   7       23.29       41.91     10.65 o 
   1  17   7       27.64       25.80     22.66 o 
   2  17   7       20.66       23.04     20.03 o 
   3  17   7        1.07        2.24      4.31 o 
   4  17   7       26.01       27.28      9.12 o 
   5  17   7        3.04        5.91      7.53 o 
  -9  18   7      102.60       81.18     28.51 o 
  -8  18   7       24.91       34.06     15.68 o 
  -7  18   7       13.82       19.16      6.98 o 
  -6  18   7       25.43       22.83     10.41 o 
  -5  18   7        5.88       10.29      0.85 o 
  -4  18   7        9.88        9.29      9.62 o 
  -3  18   7       43.17       48.07      5.17 o 
  -2  18   7        3.94       24.25      8.55 o 
  -1  18   7       17.11       15.76      6.23 o 
   0  18   7       39.26       31.77      3.81 o 
   1  18   7       12.51       26.53      6.44 o 
   2  18   7       51.39       47.49      5.69 o 
   3  18   7        4.95        5.36      9.03 o 
   4  18   7        9.20       10.38     19.63 o 
  -8  19   7       91.50       78.19     30.50 o 
  -7  19   7       18.52       36.94     12.31 o 
  -6  19   7        2.03       10.13     14.44 o 
  -5  19   7        3.83        7.81      5.12 o 
  -4  19   7       25.67       25.30     12.57 o 
  -3  19   7       15.97       41.66     17.84 o 
  -2  19   7       11.71       13.79     19.59 o 
  -1  19   7       14.96       22.79     22.08 o 
   0  19   7       10.24       12.08     13.36 o 
   1  19   7       26.87       26.37      7.72 o 
   2  19   7        2.64        8.61      8.42 o 
   3  19   7       56.92       51.36      8.16 o 
  -7  20   7       14.57       15.50     36.54 o 
  -6  20   7        1.14        6.54     20.29 o 
  -5  20   7       29.56       33.49      8.00 o 
  -4  20   7       93.20       79.27      6.15 o 
  -3  20   7       26.85       25.94      8.12 o 
  -2  20   7       76.97       80.33      3.51 o 
  -1  20   7       10.05       24.98     10.50 o 
   0  20   7       54.60       55.31     10.67 o 
   1  20   7       22.56       31.35      6.70 o 
   2  20   7        9.77        9.21     18.49 o 
   3  20   7        0.92        7.41     27.02 o 
  -6  21   7        8.52       22.72      8.16 o 
  -5  21   7       86.33       81.37     14.69 o 
  -4  21   7       21.39       43.70     25.40 o 
  -3  21   7       24.45       27.93      6.51 o 
  -2  21   7       11.79       25.97      7.72 o 
  -1  21   7       15.88       15.71      4.18 o 
   0  21   7       37.68       32.81      9.40 o 
   1  21   7        1.74        5.85     10.96 o 
   2  21   7        9.15       31.75     19.30 o 
 -12   0   8       30.16       55.28     28.26 o 
 -11   0   8       35.84       43.08     35.98 o 
 -10   0   8       15.73       23.72     32.31 o 
  -9   0   8        0.25        0.31      2.68 o 
  -8   0   8       16.36       22.72     17.87 o 
  -7   0   8       12.60       14.32     26.58 o 
  -6   0   8        0.33        1.12      4.67 o 
  -5   0   8      119.14      102.16     19.17 o 
  -4   0   8       29.46       31.87     11.39 o 
  -1   0   8       17.26       23.91     18.49 o 
   0   0   8      140.33      164.66     23.03 o 
   1   0   8        6.00       13.70     18.24 o 
   2   0   8       22.97       36.98     21.17 o 
   3   0   8       38.69       59.20     36.61 o 
   4   0   8      243.99      207.81      9.52 o 
   5   0   8        2.25        7.22     13.57 o 
   6   0   8        4.03        3.36      9.34 o 
   7   0   8        0.50       27.02     36.73 o 
   8   0   8        4.23       11.52     37.17 o 
 -12   1   8       41.50       56.96     13.81 o 
 -11   1   8       25.01       42.08     25.71 o 
 -10   1   8        7.46       14.82      4.42 o 
  -9   1   8       16.55       23.23     21.75 o 
  -8   1   8        7.75       13.85     20.40 o 
  -7   1   8       15.40       39.87     13.30 o 
  -6   1   8       14.03       31.65      9.01 o 
  -5   1   8        0.27        1.66      1.84 o 
  -4   1   8       17.49       35.66     10.22 o 
  -3   1   8       32.78       53.60     31.13 o 
  -1   1   8       50.60       66.93     16.07 o 
   0   1   8        7.36        9.19     14.39 o 
   1   1   8       68.90       67.17      5.08 o 
   2   1   8      117.15      109.65     13.29 o 
   3   1   8       30.59       39.37      6.60 o 
   4   1   8        6.34       11.28     15.60 o 
   5   1   8       15.70       23.74      4.26 o 
   6   1   8       37.07       36.41      9.62 o 
   7   1   8        2.09        4.17      3.19 o 
   8   1   8        2.26        7.25     10.43 o 
 -12   2   8        5.77       16.15      9.66 o 
 -11   2   8       24.45       39.88     15.70 o 
 -10   2   8       12.92       12.53      3.67 o 
  -9   2   8       10.00        9.78      1.49 o 
  -8   2   8        9.03       10.16      5.55 o 
  -7   2   8       88.07       77.72      2.89 o 
  -6   2   8        6.44       29.44     16.84 o 
  -5   2   8       39.37       37.54      6.54 o 
  -4   2   8       11.62       24.97     10.18 o 
  -3   2   8       36.95       31.44     26.64 o 
  -2   2   8       44.32       46.24      6.14 o 
  -1   2   8       32.29       59.33     30.50 o 
   0   2   8        9.65       12.08      2.86 o 
   1   2   8       30.91       34.20      8.00 o 
   2   2   8       52.57       53.28      4.87 o 
   3   2   8       60.34       56.18     10.97 o 
   4   2   8       12.83       16.09     22.62 o 
   5   2   8       14.69       13.37      3.87 o 
   6   2   8        3.47       11.58     15.20 o 
   7   2   8       39.33       49.46     11.86 o 
   8   2   8        0.45        7.30      4.00 o 
 -12   3   8      137.48      133.44     15.99 o 
 -11   3   8       42.62       43.26      9.83 o 
 -10   3   8      153.28      147.35     12.90 o 
  -9   3   8       31.24       40.84     16.24 o 
  -8   3   8       92.59       98.82     13.17 o 
  -7   3   8       66.59       58.33      7.94 o 
  -6   3   8       25.00       25.34      7.72 o 
  -5   3   8        9.82       12.15      3.22 o 
  -4   3   8       62.31       73.36     13.34 o 
  -3   3   8       57.20       51.36     20.11 o 
  -2   3   8       16.58       39.72     18.23 o 
  -1   3   8       52.17       66.99     22.16 o 
   0   3   8       19.47       41.52     23.78 o 
   1   3   8        6.63       15.75      5.29 o 
   2   3   8       76.46       83.17     26.46 o 
   3   3   8      153.73      199.76     12.97 o 
   4   3   8       38.27       39.73      4.28 o 
   5   3   8        6.47        6.20     14.97 o 
   6   3   8        4.03        7.85      8.44 o 
   7   3   8        9.06       16.48      8.62 o 
   8   3   8        6.89       10.09     13.01 o 
 -12   4   8       11.61       14.10      5.42 o 
 -11   4   8       21.85       34.62      7.16 o 
 -10   4   8       20.99       23.59     18.45 o 
  -9   4   8      141.35      134.60     18.30 o 
  -8   4   8       29.69       33.95     15.44 o 
  -7   4   8       27.86       28.89     17.87 o 
  -6   4   8       22.90       24.66      3.58 o 
  -5   4   8       30.49       33.82      3.21 o 
  -4   4   8        6.25       11.59     11.69 o 
  -3   4   8       36.63       44.89     28.26 o 
  -2   4   8        8.95        9.29      1.24 o 
  -1   4   8       13.32       19.24     33.68 o 
   0   4   8       31.35       49.90     17.15 o 
   1   4   8       24.38       36.67     23.97 o 
   2   4   8       19.42       23.66      7.16 o 
   3   4   8        4.10       16.93      6.47 o 
   4   4   8        4.63        7.41      8.72 o 
   5   4   8       27.09       43.02     21.54 o 
   6   4   8       39.27       35.71     17.83 o 
   7   4   8        0.93        5.99      6.87 o 
   8   4   8       10.03       11.33     28.26 o 
 -11   5   8       12.41       11.22      7.63 o 
 -10   5   8       56.45       60.88     19.73 o 
  -9   5   8       35.40       53.35     20.79 o 
  -8   5   8       20.39       23.77     10.04 o 
  -7   5   8       28.23       36.19      9.91 o 
  -6   5   8       73.06       77.66     11.40 o 
  -5   5   8        8.09       20.26     24.98 o 
  -4   5   8        6.40       22.55     10.07 o 
  -3   5   8        7.75        8.96      5.10 o 
  -2   5   8       43.70       40.20     13.70 o 
  -1   5   8        1.85        5.73      6.29 o 
   0   5   8       31.29       48.14     18.45 o 
   1   5   8       12.12       23.96      5.53 o 
   2   5   8       31.60       31.65     11.82 o 
   3   5   8        4.09        3.61      9.34 o 
   4   5   8        6.67       15.00      4.92 o 
   5   5   8        0.73        3.86     10.96 o 
   6   5   8        4.29        5.42     12.02 o 
   7   5   8       14.01       28.64     20.54 o 
   8   5   8        8.21       11.27     28.45 o 
 -11   6   8       54.09       52.65      4.93 o 
 -10   6   8       23.56       33.00     21.43 o 
  -9   6   8        1.34       11.53     11.21 o 
  -8   6   8       47.56       51.05      7.53 o 
  -7   6   8       60.47       74.06     18.78 o 
  -6   6   8       25.84       28.37      5.03 o 
  -5   6   8       14.33       13.04      3.05 o 
  -4   6   8       23.21       46.94     34.92 o 
  -3   6   8       44.87       59.21     16.80 o 
  -2   6   8       44.55       59.10     15.66 o 
  -1   6   8        9.30       13.14     21.91 o 
   0   6   8       13.39       24.71     13.57 o 
   1   6   8        3.41       11.29     23.17 o 
   2   6   8       36.50       33.11      7.03 o 
   3   6   8        1.31       16.21     12.44 o 
   4   6   8        7.63       27.95     14.63 o 
   5   6   8       30.86       24.15      2.68 o 
   6   6   8       18.32       19.42     10.58 o 
   7   6   8        1.18        0.93      8.09 o 
 -11   7   8       23.57       38.96      6.75 o 
 -10   7   8       10.70       20.95     19.76 o 
  -9   7   8       16.47       39.09     18.14 o 
  -8   7   8        8.94       18.70      5.89 o 
  -7   7   8       53.72       60.36      7.88 o 
  -6   7   8       20.33       36.79      8.50 o 
  -5   7   8        5.24       28.64     12.75 o 
  -4   7   8       33.59       39.84     21.35 o 
  -3   7   8       54.78       53.56     10.15 o 
  -2   7   8        3.33       18.30     18.88 o 
  -1   7   8        7.30       14.07      4.20 o 
   0   7   8        3.25        5.73     11.33 o 
   1   7   8       18.39       28.98     17.04 o 
   2   7   8       28.87       28.89      7.50 o 
   3   7   8       15.25       38.91     20.01 o 
   4   7   8       41.42       45.53     16.69 o 
   5   7   8        8.51       20.55      9.55 o 
   6   7   8       13.91       20.86      7.91 o 
 -11   8   8       23.80       28.42      4.20 o 
 -10   8   8       11.98       18.30     22.38 o 
  -9   8   8      101.06       96.30      4.87 o 
  -8   8   8        3.89        4.58      9.33 o 
  -7   8   8       61.12       75.76     20.82 o 
  -6   8   8       25.82       41.61     10.01 o 
  -5   8   8        2.11        4.86      3.87 o 
  -4   8   8        1.56       11.39     31.25 o 
  -3   8   8        9.20       10.42      1.62 o 
  -2   8   8        2.90       19.54     15.64 o 
  -1   8   8        6.04       12.03     13.31 o 
   0   8   8       37.41       58.46     31.31 o 
   1   8   8       11.65       25.22      9.42 o 
   2   8   8       32.00       36.76      6.21 o 
   3   8   8        6.39        8.10     13.86 o 
   4   8   8        0.34        5.94     13.73 o 
   5   8   8       15.98       28.46     15.04 o 
   6   8   8        1.04        5.57      7.01 o 
 -11   9   8       11.80       42.77     31.69 o 
 -10   9   8       14.70       39.37     16.67 o 
  -9   9   8        4.54        8.90      7.43 o 
  -8   9   8       29.79       27.04      6.60 o 
  -7   9   8       67.83       74.03     18.02 o 
  -6   9   8       26.55       52.27     19.10 o 
  -5   9   8       91.11       76.46      3.85 o 
  -4   9   8       11.39       13.45     34.30 o 
  -3   9   8       46.04       39.05      3.26 o 
  -2   9   8       15.59       23.60      5.85 o 
  -1   9   8       10.27       27.33      9.08 o 
   0   9   8        6.10        9.15     18.93 o 
   1   9   8       46.81       53.47     22.91 o 
   2   9   8       47.06       56.05     13.02 o 
   3   9   8       28.79       46.03     18.35 o 
   4   9   8       15.34       17.86      3.74 o 
   5   9   8       40.45       53.70     21.38 o 
 -10  10   8       22.50       35.73      7.90 o 
  -9  10   8       11.48        9.34     21.53 o 
  -8  10   8        1.53       12.52     23.63 o 
  -7  10   8       10.45       11.31      0.72 o 
  -6  10   8       30.98       35.63     13.56 o 
  -5  10   8       11.54       14.44     33.12 o 
  -4  10   8       23.60       27.89     29.63 o 
  -3  10   8        2.65        8.30      1.94 o 
  -2  10   8        3.91       19.96     17.57 o 
  -1  10   8       24.35       42.44     13.76 o 
   0  10   8       31.71       32.93      2.86 o 
   1  10   8       52.42       47.85      8.81 o 
   2  10   8       33.72       33.06      5.21 o 
   3  10   8       79.35       83.92     13.78 o 
   4  10   8       24.32       32.21     17.51 o 
   5  10   8       28.62       48.96     20.27 o 
 -10  11   8        1.73        2.12      3.42 o 
  -9  11   8       32.44       31.10      4.27 o 
  -8  11   8       20.39       29.74      5.37 o 
  -7  11   8       24.73       28.86      7.05 o 
  -6  11   8        4.85       13.50      9.27 o 
  -5  11   8       22.78       43.08     33.93 o 
  -4  11   8        1.85        6.35     16.21 o 
  -3  11   8       12.88       11.66      1.43 o 
  -2  11   8       19.06       19.95     14.78 o 
  -1  11   8       14.55       19.76      5.03 o 
   0  11   8       42.69       61.13     27.45 o 
   1  11   8       16.84       42.27     27.45 o 
   2  11   8        6.04       17.59      8.61 o 
   3  11   8       38.27       31.94      9.52 o 
   4  11   8       44.64       47.83     13.61 o 
   5  11   8        9.41       13.63      2.43 o 
 -10  12   8        6.28        6.54     23.59 o 
  -9  12   8        0.56        1.51      6.13 o 
  -8  12   8       28.07       25.86      1.17 o 
  -7  12   8       52.90       52.15     19.34 o 
  -6  12   8        9.75       11.86     24.88 o 
  -5  12   8        6.47        7.78     12.20 o 
  -4  12   8        2.54        6.92      8.96 o 
  -3  12   8        1.57        4.26      4.44 o 
  -2  12   8       12.12       21.85      8.73 o 
  -1  12   8        3.90       20.24     21.51 o 
   0  12   8       30.25       42.15     12.20 o 
   1  12   8       20.55       34.05     26.83 o 
   2  12   8       17.65       18.22      3.80 o 
   3  12   8        3.66        5.32     13.30 o 
   4  12   8        2.76        7.69      9.60 o 
  -9  13   8       20.87       25.52     33.12 o 
  -8  13   8       12.85       34.19     23.42 o 
  -7  13   8        0.60       19.45     19.37 o 
  -6  13   8        6.54       11.14     18.93 o 
  -5  13   8        6.65       23.16      9.77 o 
  -4  13   8        5.94        9.27      6.51 o 
  -3  13   8        4.28       13.11      9.22 o 
  -2  13   8       50.64       53.76     15.40 o 
  -1  13   8        2.08       11.90      6.56 o 
   0  13   8       22.12       24.92     14.30 o 
   1  13   8       33.85       38.47     10.15 o 
   2  13   8       10.23       18.54      6.28 o 
   3  13   8       41.90       40.59      4.52 o 
  -9  14   8       62.26       54.16     27.02 o 
  -8  14   8       45.92       43.06      4.14 o 
  -7  14   8        9.57       10.86      1.24 o 
  -6  14   8       10.56       18.86     30.07 o 
  -5  14   8       34.86       56.78     32.75 o 
  -4  14   8        7.00       27.24      9.68 o 
  -3  14   8        1.61        3.47      6.40 o 
  -2  14   8       11.67       10.41     19.61 o 
  -1  14   8        3.33       20.85     19.49 o 
   0  14   8       24.46       38.80     10.16 o 
   1  14   8       16.57       14.69      2.68 o 
   2  14   8        1.67       26.28     13.22 o 
   3  14   8       18.85       31.44     31.50 o 
  -8  15   8       10.74       15.00     21.35 o 
  -7  15   8       45.41       44.50      3.14 o 
  -6  15   8       10.59       38.29     33.49 o 
  -5  15   8        9.93       18.93     24.59 o 
  -4  15   8       27.35       47.71     23.80 o 
  -3  15   8       12.82       21.66      7.31 o 
  -2  15   8        2.36       14.73      9.91 o 
  -1  15   8        8.03       10.33     14.60 o 
   0  15   8        3.47        6.48      8.80 o 
   1  15   8        6.79        8.16     17.24 o 
   2  15   8        6.89        6.47     16.68 o 
  -6  16   8        5.68       26.58     26.02 o 
  -5  16   8       16.90       38.72     32.75 o 
  -4  16   8        1.12        1.50      1.80 o 
  -3  16   8       47.46       45.41      8.17 o 
  -2  16   8       14.35       20.98      3.15 o 
  -1  16   8       19.78       23.37      9.71 o 
   0  16   8        7.61       24.45      9.37 o 
   1  16   8       12.98       11.08      2.05 o 
  -4  17   8       11.69       14.60     17.51 o 
  -3  17   8       24.78       44.79     16.32 o 
  -2  17   8       15.73       19.25      4.87 o 
  -1  17   8       53.47       43.91     11.32 o 
   0  17   8        8.83       23.53     21.78 o 
  -4  18   8       39.52       47.25     15.07 o 
  -3  18   8       35.41       47.44     19.92 o 
  -2  18   8        5.52       10.45      2.49 o 
  -1  18   8       28.13       42.52     26.02 o 
   0  18   8        5.80        6.16      0.44 o 
  -9   0   9        2.07        6.29     12.20 o 
  -8   0   9        2.70       11.58     35.55 o 
  -7   0   9       17.94       34.36     29.63 o 
  -6   0   9       57.78       56.46      2.68 o 
   3   0   9        3.93       38.35     35.17 o 
   4   0   9        0.23        5.48      5.67 o 
  -9   1   9       17.16       32.01     12.57 o 
  -8   1   9       10.95       17.94     11.96 o 
  -7   1   9       10.31       20.63      5.99 o 
  -6   1   9        6.33        7.60     20.92 o 
  -5   1   9       19.56       31.38     22.97 o 
   1   1   9        7.66       24.65     17.24 o 
   2   1   9        0.64        3.42      4.86 o 
   3   1   9       18.79       17.99     15.63 o 
   4   1   9       26.19       27.64      8.53 o 
  -9   2   9        7.86       18.84      7.32 o 
  -8   2   9       45.43       43.81      9.65 o 
  -7   2   9       91.21       89.34     23.22 o 
  -6   2   9       26.77       42.07     21.58 o 
  -5   2   9       48.96       48.37     34.99 o 
  -1   2   9       17.27       29.01     24.78 o 
   0   2   9       12.20       19.31      9.00 o 
   1   2   9       21.00       22.35     23.16 o 
   2   2   9        3.95        7.72     11.58 o 
   3   2   9        1.20        3.86      3.67 o 
   4   2   9        2.00       11.52     33.49 o 
  -9   3   9       45.94       66.24     30.94 o 
  -8   3   9       26.17       28.37      3.86 o 
  -7   3   9       32.96       52.46     13.43 o 
  -6   3   9       75.79       74.97     19.19 o 
  -5   3   9        5.68       12.64     15.07 o 
  -4   3   9        7.63       18.43      3.49 o 
  -2   3   9       36.32       38.91     10.58 o 
  -1   3   9       15.09       11.39     33.49 o 
   0   3   9       21.31       27.57     11.08 o 
   1   3   9       10.78       12.61     10.32 o 
   2   3   9        2.22       12.58     16.50 o 
   3   3   9       10.69       19.67      6.47 o 
   4   3   9        0.84        8.47     21.73 o 
  -9   4   9        3.18        5.11      6.18 o 
  -8   4   9       73.07       74.44      6.09 o 
  -7   4   9       83.92       95.31     15.26 o 
  -6   4   9       33.39       40.58     12.34 o 
  -5   4   9       33.13       50.80     26.83 o 
  -4   4   9       11.90       15.25     22.16 o 
  -1   4   9       10.05       24.91     22.87 o 
   0   4   9       11.78       12.44      3.04 o 
   1   4   9       15.71       14.82      2.22 o 
   2   4   9       14.84       11.89      0.50 o 
   3   4   9       13.80       16.31     32.68 o 
   4   4   9        4.44       11.33     25.40 o 
  -9   5   9       69.02       77.76     33.56 o 
  -8   5   9       15.56       30.29      9.12 o 
  -7   5   9       14.67       33.46      7.96 o 
  -6   5   9       11.39       28.95     28.26 o 
  -5   5   9       35.37       37.35      9.15 o 
  -4   5   9      107.85      156.82     32.62 o 
  -1   5   9       21.18       28.24      9.31 o 
   0   5   9       12.24       41.63     21.84 o 
   1   5   9       33.30       34.30      7.38 o 
   2   5   9       24.19       24.31      4.86 o 
   3   5   9       16.80       29.52     15.83 o 
  -9   6   9        2.17        5.79     12.76 o 
  -8   6   9       13.36       29.29     20.10 o 
  -7   6   9       17.32       31.51     18.45 o 
  -6   6   9        3.07        7.84      1.81 o 
  -5   6   9       49.06       52.79     30.69 o 
  -4   6   9       22.74       53.91     32.68 o 
  -1   6   9        8.81       19.06     12.66 o 
   0   6   9       51.57       49.86     12.44 o 
   1   6   9       12.79       17.77     25.44 o 
   2   6   9        4.02        5.25      0.62 o 
   3   6   9        3.06        6.23      5.17 o 
  -9   7   9       18.23       26.83     21.98 o 
  -8   7   9        0.49        3.79      2.77 o 
  -7   7   9       51.66       40.78     15.38 o 
  -6   7   9        2.68       14.63      7.53 o 
  -5   7   9       70.84       76.45     28.08 o 
  -4   7   9        0.19        0.00      0.62 o 
  -3   7   9        5.96       15.50     16.50 o 
  -1   7   9       34.95       47.62     22.54 o 
   0   7   9        4.16        5.75      5.37 o 
   1   7   9       21.63       28.39      8.34 o 
   2   7   9       11.26       22.44     12.29 o 
   3   7   9        4.65        7.72     15.63 o 
  -8   8   9       12.16       18.68      3.86 o 
  -7   8   9       20.97       43.73     17.36 o 
  -6   8   9       23.14       44.57     20.48 o 
  -5   8   9        1.26        1.87      5.48 o 
  -4   8   9        6.25       35.17     35.17 o 
  -3   8   9       29.19       32.25      4.30 o 
  -1   8   9       28.73       47.81     33.12 o 
   0   8   9        8.81       25.86     10.71 o 
   1   8   9        4.86        9.64     15.78 o 
   2   8   9       14.71       18.23     23.67 o 
  -8   9   9       80.51       92.32     35.98 o 
  -7   9   9        2.53        3.80      3.05 o 
  -6   9   9        7.32       16.25      6.47 o 
  -5   9   9       24.74       36.05     26.64 o 
  -4   9   9       19.26       26.15     30.26 o 
  -3   9   9       12.96       16.93     33.93 o 
  -2   9   9        4.13       22.35     27.64 o 
  -1   9   9        6.81        5.48     16.00 o 
   0   9   9       49.05       38.56      3.36 o 
   1   9   9        3.54       10.66     10.74 o 
  -6  10   9        4.92       26.52     36.54 o 
  -5  10   9       14.33       17.99      4.05 o 
  -4  10   9       33.05       48.18     33.49 o 
  -3  10   9       24.83       21.48     33.74 o 
  -2  10   9       16.56       14.38      0.62 o 
  -1  10   9       61.62       69.97     28.70 o 
   0  10   9       12.17       12.91      0.87 o 
   1  10   9       18.41       48.25     35.55 o 
  -5  11   9       43.83       47.19      6.10 o 
  -4  11   9        2.12        8.84     29.82 o 
  -3  11   9       12.03       22.10     16.68 o 
  -2  11   9       19.22       36.67     23.97 o 
  -1  11   9       19.39       30.01     11.21 o 
   0  11   9        9.64       22.66      9.59 o 
  -5  12   9       14.51       13.88     34.92 o 
  -4  12   9       17.22       26.02      6.29 o 
  -3  12   9       44.60       41.09     17.49 o 
  -2  12   9        1.79        3.05      6.29 o 
  -1  12   9       29.90       58.21     35.98 o 
                                                 
